# Supplementary material for: Gene discovery, evolutionary affinity and molecular detection of Oxyspirura petrowi, an eye worm parasite of game birds
Source: BMC Microbiol. 2013 Oct 21;13:233. doi: 10.1186/1471-2180-13-233 (PMC4015439; doi:10.1186/1471-2180-13-233)
Supplement: Additional file 1: Table S1 — List of contigs with annotations and information on top blast hits. [file 1471-2180-13-233-S1.xlsx]

## Sheet: Authors_anotation
Blast#	Clone	Contig	Q. Length	# Hits	Annotation by authors	TopHit	InterProScan	Classification	SSR (unit≥2)	GO term	KEGG(ko#)	BlastX top hit definition	BlastX hit accession #	E-value	Accession	tBlastX top hit definition	E-value	Accession	BlastN top hit definition	E-value
310	1	QEW_1	333	4	NAB2 protein, putative	Nema	#N/A	Gene expression				NAB2 protein [Brugia malayi] >gi|158589420|gb|EDP28420.1| NAB2 protein, putative	XP_001902731	8e-06	XM_001902696	Brugia malayi NAB2 protein partial mRNA	2e-11	XM_003144237	Loa loa hypothetical protein (LOAG_08707) mRNA, complete cds	1e-27
23	2	QEW_2	681	15	cystathionine gamma-lyase	Nema	#N/A	Enzyme				cystathionine gamma-lyase [Brugia malayi] >gi|158601848|gb|EDP38637.1| cystathio	XP_001892538	2e-05	XM_003146068	Loa loa cystathionine gamma-lyase (LOAG_10544) mRNA, complete cds	3e-07	FO081697	Caenorhabditis elegans Cosmid ZK1127, complete sequence	2e-05
109	3	QEW_3	1117	30	hypothetical protein, similar to Bm1_11365 [Brugia malayi]	Nema	#N/A	Unknown	Yes			hypothetical protein Bm1_11365 [Brugia malayi] >gi|158600072|gb|EDP37421.1| hypo	XP_001893742	3e-13	XM_003146062	Loa loa hypothetical protein (LOAG_10538) mRNA, complete cds	2e-16	XM_003146062	Loa loa hypothetical protein (LOAG_10538) mRNA, complete cds	2e-25
22	4	QEW_4	636	5	hypothetical protein, similar to WUBG_13210 [Wuchereria bancrofti]	Nema	#N/A	Unknown				hypothetical protein WUBG_13210 [Wuchereria bancrofti]	EJW75881	9e-07	XM_001894645	Brugia malayi acetylcholine regulator unc-18 partial mRNA	1e-06	XM_001894645	Brugia malayi acetylcholine regulator unc-18 partial mRNA	1e-14
46	6	QEW_6	745	22	cuticle collagen dpy-2	Nema	Collagen triple helix repeat	ECM				cuticle collagen dpy-2 [Trichinella spiralis] >gi|316969906|gb|EFV53935.1| cutic	XP_003373877	2e-05	XM_003137096	Loa loa hypothetical protein (LOAG_01557) mRNA, complete cds	7e-55	XM_003137096	Loa loa hypothetical protein (LOAG_01557) mRNA, complete cds	3e-30
351	7	QEW_7	651	4	hypothetical protein, similar to LOAG_07153 [Loa loa]	Nema	#N/A	Unknown				hypothetical protein LOAG_07153 [Loa loa]	XP_003142735	2e-07	XM_003142687	Loa loa hypothetical protein (LOAG_07153) mRNA, complete cds	4e-08	none	none	-
276	8	QEW_8	619	0	none	None	#N/A	None				none	none	-	AL929094	Mouse DNA sequence from clone RP23-33L3 on chromosome 2, complete sequence	0.0005	none	none	-
63	10	QEW_10	817	4	hypothetical protein, similar to WUBG_09385 [Wuchereria bancrofti]	Nema	#N/A	Unknown	Yes			hypothetical protein WUBG_09385, partial [Wuchereria bancrofti]	EJW79707	1e-08	XM_001895155	Brugia malayi Receptor family ligand binding region containing protein partial m	4e-14	XM_003139101	Loa loa RGC/RGC protein kinase (LOAG_03564) mRNA, complete cds	2e-06
243	11	QEW_11	729	4	hypothetical protein, similar to LOAG_07620 [Loa loa]	Nema	#N/A	Unknown	Yes			hypothetical protein LOAG_07620 [Loa loa]	XP_003143201	7e-24	XM_003143153	Loa loa hypothetical protein (LOAG_07620) mRNA, complete cds	1e-22	XM_003143153	Loa loa hypothetical protein (LOAG_07620) mRNA, complete cds	2e-13
103	12	QEW_12	522	50	NADH dehydrogenase subunit 5 (mitochondrion)	Nema	NADH:ubiquinone/plastoquinone oxidoreductase	Mito	Yes	Yes	K03883	NADH dehydrogenase subunit 5 (mitochondrion) [Wuchereria bancrofti] >gi|30737547	YP_004935023	4e-70	XM_003151069	Loa loa NADH dehydrogenase subunit 5 (LOAG_15579) mRNA, complete cds	1e-76	JQ316200	Wuchereria bancrofti mitochondrion, complete genome	2e-108
131	13	QEW_13	370	0	none	None	#N/A	None	Yes			none	none	-	AC161614	Pan troglodytes BAC clone CH251-575E11 from chromosome unknown, complete sequence	0.006	AC072054	Homo sapiens BAC clone RP11-33P21 from 7, complete sequence	5e-05
114	14	QEW_14	760	50	Similar to uncharacterized protein LOC101171734 [Oryzias latipes]	SRS	Reverse transcriptase	Enzyme		Yes		PREDICTED: uncharacterized protein LOC101171734 [Oryzias latipes]	XP_004067596	6e-46	GACT011182462	TSA: Anolis carolinensis k46:6177757 transcribed RNA sequence	6e-98	GACT011182462	TSA: Anolis carolinensis k46:6177757 transcribed RNA sequence	2e-72
108	15	QEW_15	673	6	Clc-like protein	Nema	#N/A	Transporter (ion)	Yes			Clc-like [Brugia malayi] >gi|158593279|gb|EDP31874.1| Clc-like [Brugia malayi]	XP_001899066	9e-29	XM_001899031	Brugia malayi Clc-like partial mRNA	7e-30	XM_003139182	Loa loa hypothetical protein (LOAG_03645) mRNA, complete cds	3e-48
347	16	QEW_16	815	0	none	None	#N/A	None	Yes			none	none	-	none	none	-	none	none	-
207	17	QEW_17	584	2	hypothetical protein, similar to WUBG_06940 [Wuchereria bancrofti]	Nema	#N/A	Unknown	Yes			hypothetical protein WUBG_06940, partial [Wuchereria bancrofti]	EJW82149	4e-21	XM_003151706	Loa loa hypothetical protein (LOAG_16217) mRNA, partial cds	6e-15	EF146911	Populus trichocarpa clone WS0121_P20	0.001
321	18	QEW_18	711	0	none	None	#N/A	None				none	none	-	none	none	-	AC235892	Glycine max clone GM_WBc0089E01, complete sequence	0.001
287	19	QEW_19	683	0	none	None	#N/A	None				none	none	-	none	none	-	none	none	-
199	20	QEW_20	627	47	Nematode cuticle collagen N-terminal domain containing protein	Nema	Collagen triple helix repeat	ECM				Nematode cuticle collagen N-terminal domain containing protein [Brugia malayi] >	XP_001902163	1e-27	XM_003145895	Loa loa nematode cuticle collagen domain-containing protein (LOAG_10371) mRNA, complete cds	2e-51	none	none	-
344	21	QEW_21	557	0	none	None	#N/A	None				none	none	-	AC239642	Gallus gallus BAC clone CH261-118G10 from chromosome w, complete sequence	0.0005	AC192556	Gallus gallus BAC clone CH261-69F12 from chromosome z, complete sequence	2e-09
36	22	QEW_22	591	21	hypothetical protein, similar to WUBG_16303 [Wuchereria bancrofti]	Nema	#N/A	Unknown	Yes			hypothetical protein WUBG_16303, partial [Wuchereria bancrofti]	EJW72789	1e-25	XM_003136045	Loa loa hypothetical protein (LOAG_00505) mRNA, complete cds	1e-50	XM_003136045	Loa loa hypothetical protein (LOAG_00505) mRNA, complete cds	5e-39
323	23	QEW_23	617	3	hypothetical protein, similar to LOAG_02198 [Loa loa]	Nema	#N/A	Unknown				hypothetical protein LOAG_02198 [Loa loa] >gi|307767048|gb|EFO26282.1| hypotheti	XP_003137783	1e-07	XM_003137735	Loa loa hypothetical protein (LOAG_02198) mRNA, complete cds	2e-09	XM_003137735	Loa loa hypothetical protein (LOAG_02198) mRNA, complete cds	5e-06
201	24	QEW_24	258	0	none	None	#N/A	None				none	none	-	none	none	-	none	none	-
5	26	QEW_26	280	0	none	None	#N/A	None				none	none	-	none	none	-	none	none	-
244	27	QEW_27	639	9	B-box zinc finger family protein	Nema	E3 ubiquitin-protein ligase Highwire/Pam/Rpm-1	Molecular interaction		Yes		B-box zinc finger family protein [Loa loa]	EJD74991	7e-24	XM_001897338	Brugia malayi B-box zinc finger family protein partial mRNA	7e-42	XM_003140594	Loa loa B-box zinc finger family protein (LOAG_05057) mRNA, partial cds	4e-14
75	28	QEW_28	343	0	none	None	#N/A	None				none	none	-	CT030231	Mouse DNA sequence from clone RP24-331M15 on chromosome 14, complete sequence	5e-06	CU207395	Mouse DNA sequence from clone CH29-191M20 on chromosome 6, complete sequence	0.002
236	29	QEW_29	697	25	ko:K15053 CHMP7; charged multivesicular body protein 7	Nema	#N/A	Endocytosis	Yes		K15053	hypothetical protein LOAG_05085 [Loa loa]	EFO23401	4e-53	XM_003140622	Loa loa hypothetical protein (LOAG_05085) mRNA, complete cds	1e-71	XM_003140622	Loa loa hypothetical protein (LOAG_05085) mRNA, complete cds	9e-49
171	30	QEW_30	399	50	hypothetical protein, similar to Bm1_05555 [Brugia malayi]	Nema	#N/A	Unknown				hypothetical protein Bm1_05555 [Brugia malayi] >gi|158601767|gb|EDP38581.1| hypo	XP_001892585	5e-59	AY702704	Serratospiculum tendo 18S ribosomal RNA gene, partial sequence	2e-75	AY751498	Spirocerca sp. SAN-2004 18S small subunit ribosomal RNA gene, partial sequence	8e-180
308	31	QEW_31	404	50	hypothetical protein, similar to Bm1_05555 [Brugia malayi]	Nema	#N/A	Unknown				hypothetical protein Bm1_05555 [Brugia malayi] >gi|158601767|gb|EDP38581.1| hypo	XP_001892585	1e-58	AY702704	Serratospiculum tendo 18S ribosomal RNA gene, partial sequence	2e-75	AY751498	Spirocerca sp. SAN-2004 18S small subunit ribosomal RNA gene, partial sequence	8e-180
159	32	QEW_32	442	0	none	None	#N/A	None	Yes			none	none	-	AC023822	Homo sapiens chromosome 16 clone RP11-124K4, complete sequence	3e-09	XM_003150412	Loa loa hypothetical protein (LOAG_14919) mRNA, complete cds	2e-08
59	33	QEW_33	548	3	hypothetical protein, similar to LOAG_06441 [Loa loa]	Nema	#N/A	Unknown				hypothetical protein LOAG_06441 [Loa loa] >gi|307762808|gb|EFO22042.1| hypotheti	XP_003142025	6e-05	XM_003141977	Loa loa hypothetical protein (LOAG_06441) mRNA, complete cds	9e-08	none	none	-
184	34	QEW_34	706	2	hypothetical protein, similar to LOAG_03070 [Loa loa]	Nema	#N/A	Unknown	Yes			hypothetical protein LOAG_03070 [Loa loa] >gi|307766179|gb|EFO25413.1| hypotheti	XP_003138655	9e-08	XM_003138607	Loa loa hypothetical protein (LOAG_03070) mRNA, complete cds	3e-15	XM_003138607	Loa loa hypothetical protein (LOAG_03070) mRNA, complete cds	8e-20
228	35	QEW_35	806	0	none	None	#N/A	None	Yes			none	none	-	none	none	-	AC198009	Medicago truncatula chromosome 7 BAC clone mth2-96b16, complete sequence	7e-06
312	36	QEW_36	636	50	Zinc finger, DHHC-type, palmitoyltransferase	Nema	Zinc finger, DHHC-type, palmitoyltransferase	Enzyme	Yes	Yes		hypothetical protein LOAG_04510 [Loa loa]	XP_003140095	9e-23	XM_003140047	Loa loa hypothetical protein (LOAG_04510) mRNA, complete cds	1e-25	XM_001894574	Brugia malayi hypothetical protein partial mRNA	2e-24
130	37	QEW_37	759	50	GABA receptor subunit	Nema	#N/A	Receptor	Yes		K05195	GABA receptor subunit [Loa loa]	XP_003147772	2e-22	XM_003147724	Loa loa GABA receptor subunit (LOAG_12210) mRNA, partial cds	8e-25	XM_003147724	Loa loa GABA receptor subunit (LOAG_12210) mRNA, partial cds	1e-36
339	39	QEW_39	608	3	UBX domain containing protein	Nema	#N/A	Enzyme				UBX domain containing protein [Brugia malayi] >gi|158598738|gb|EDP36573.1| UBX d	XP_001894571	6e-11	XM_001894536	Brugia malayi UBX domain containing protein partial mRNA	2e-23	XM_003147568	Loa loa UBX domain-containing protein (LOAG_12054) mRNA, complete cds	1e-06
67	40	QEW_40	708	50	hypothetical protein, similar to WUBG_19323 [Wuchereria bancrofti]	Nema	#N/A	Unknown				hypothetical protein WUBG_19323, partial [Wuchereria bancrofti]	EJW69769	8e-10	XM_003149317	Loa loa hypothetical protein (LOAG_13812) mRNA, complete cds	1e-20	XM_003149317	Loa loa hypothetical protein (LOAG_13812) mRNA, complete cds	2e-09
220	41	QEW_41	939	8	hypothetical protein, similar to Bm1_56405 [Brugia malayi]	Nema	#N/A	Unknown	Yes			hypothetical protein Bm1_56405 [Brugia malayi] >gi|158589408|gb|EDP28413.1| hypo	XP_001902738	1e-91	XM_003141084	Loa loa hypothetical protein (LOAG_05547) mRNA, complete cds	1e-92	XM_003141084	Loa loa hypothetical protein (LOAG_05547) mRNA, complete cds	3e-108
157	42	QEW_42	479	0	none	None	#N/A	None	Yes			none	none	-	none	none	-	none	none	-
181	43	QEW_43	503	0	none	None	#N/A	None	Yes			none	none	-	AC246742	Solanum lycopersicum strain Heinz 1706 chromosome 2 clone hba-33a4 map 2, complete sequence	0.007	FP102664	Pig DNA sequence from clone CH242-287I15 on chromosome X, complete sequence	0.0002
332	44	QEW_44	1026	50	Phosphatidic acid phosphatase type 2/haloperoxidase	Nema	Phosphatidic acid phosphatase type 2/haloperoxidase	Enzyme	Yes	Yes		hypothetical protein LOAG_09294 [Loa loa]	XP_003144870	5e-16	XM_003144822	Loa loa hypothetical protein (LOAG_09294) mRNA, partial cds	1e-25	none	none	-
345	45	QEW_45	848	4	hypothetical protein, similar to Bm1_12805 [Brugia malayi]	Nema	#N/A	Unknown				hypothetical protein Bm1_12805 [Brugia malayi] >gi|158599568|gb|EDP37123.1| hypo	XP_001894028	3e-09	XM_003138404	Loa loa hypothetical protein (LOAG_02867) mRNA, complete cds	2e-22	XM_003138404	Loa loa hypothetical protein (LOAG_02867) mRNA, complete cds	8e-06
282	46	QEW_46	917	9	Dynamin	Nema	#N/A	Cytoskeletal	Yes			Dynamin [Brugia malayi] >gi|158599543|gb|EDP37106.1| Dynamin, putative [Brugia m	XP_001894054	7e-22	XM_001891778	Brugia malayi Dynamin partial mRNA	3e-36	XM_003137955	Loa loa hypothetical protein (LOAG_02417) mRNA, complete cds	2e-14
221	49	QEW_49	572	4	hypothetical protein, similar to WUBG_09081 [Wuchereria bancrofti]	Nema	#N/A	Unknown	Yes			hypothetical protein WUBG_09081 [Wuchereria bancrofti]	EJW80010	4e-14	XM_001897282	Brugia malayi hypothetical protein partial mRNA	2e-10	JQ895085	Saxifragopsis fragarioides voucher Janeway 9506 (US) photosystem Q(B) protein (p	0.001
324	50	QEW_50	414	0	none	None	#N/A	None	Yes			none	none	-	none	none	-	BC009460	Homo sapiens kelch domain containing 3, mRNA (cDNA clone MGC:15936 IMAGE:3537223	4e-06
58	51	QEW_51	629	29	hypothetical protein, similar to WUBG_09924 [Wuchereria bancrofti]	Nema	#N/A	Unknown				hypothetical protein WUBG_09924 [Wuchereria bancrofti]	EJW79165	1e-17	XM_001902585	Brugia malayi hypothetical protein partial mRNA	2e-22	XM_001902585	Brugia malayi hypothetical protein partial mRNA	3e-19
269	52	QEW_52	877	33	hypothetical protein, similar to A306_03464, partial [Columba livia]	Vert	#N/A	Unknown	Yes			hypothetical protein A306_03464, partial [Columba livia]	EMC87784	2e-06	FR796412	Leishmania major strain Friedlin complete genome, chromosome 16	1e-22	FQ380801	Vitis vinifera clone SS0ACG29YO05	2e-06
25	53	QEW_53	717	3	hypothetical protein, similar to LOAG_08667 [Loa loa]	Nema	#N/A	Unknown				hypothetical protein LOAG_08667 [Loa loa]	XP_003144245	5e-18	XM_001900986	Brugia malayi DYS-1 protein partial mRNA	6e-10	XM_001900986	Brugia malayi DYS-1 protein partial mRNA	1e-10
175	54	QEW_54	567	50	rRNA 18S region	Nema	#N/A	Ribosome	Yes			TPA: hypothetical protein BOS_23217 [Bos taurus]	DAA15273	6e-23	GU245692	Krefftascaris sharpiloi isolate 2 18S ribosomal RNA gene, partial sequence; internal transcribed spacer 1, 5.8S ribosomal RNA ge	7e-94	AY702701	Cyrnea mansioni 18S ribosomal RNA gene, partial sequence; internal transcribed s	0
143	55	QEW_55	769	0	none	None	#N/A	None	Yes			none	none	-	none	none	-	none	none	-
235	56	QEW_56	725	50	U1 zinc finger	Nema	U1 small nuclear ribonucleoprotein C	Nucleotide metabolism		Yes	K11095	U1 zinc finger [Brugia malayi] >gi|158594221|gb|EDP32807.1| U1 zinc finger [Brug	XP_001898395	2e-17	XM_003143568	Loa loa hypothetical protein (LOAG_08036) mRNA, complete cds	2e-18	XM_001898360	Brugia malayi U1 zinc finger partial mRNA	3e-19
305	57	QEW_57	599	0	none	None	#N/A	None	Yes			none	none	-	none	none	-	AH013372	Mus musculus diadenosine triphosphate hydrolase (Fhit) gene, partial cds	8e-05
170	58	QEW_58	383	50	Cuticle collagen 7 precursor	Nema	#N/A	ECM	Yes			Cuticle collagen 7 precursor [Brugia malayi] >gi|158590730|gb|EDP29345.1| Cuticl	XP_001901786	4e-22	XM_003139545	Loa loa hypothetical protein (LOAG_04008) mRNA, complete cds	2e-38	XM_003139545	Loa loa hypothetical protein (LOAG_04008) mRNA, complete cds	3e-21
28	59	QEW_59	410	50	Cuticle collagen 7 precursor	Nema	#N/A	ECM	Yes			Cuticle collagen 7 precursor [Brugia malayi] >gi|158590730|gb|EDP29345.1| Cuticl	XP_001901786	5e-24	XM_003139545	Loa loa hypothetical protein (LOAG_04008) mRNA, complete cds	9e-42	XM_003139545	Loa loa hypothetical protein (LOAG_04008) mRNA, complete cds	5e-27
146	60	QEW_60	665	5	hypothetical protein, similar to LOAG_07152 [Loa loa]	Nema	#N/A	Unknown				hypothetical protein LOAG_07152 [Loa loa]	XP_003142734	0.008	XM_003142686	Loa loa hypothetical protein (LOAG_07152) mRNA, complete cds	0.002	none	none	-
285	61	QEW_61	549	50	fic protein family protein	Nema	#N/A	Cell development				fic protein family protein [Wuchereria bancrofti]	EJW83341	2e-30	XM_003142642	Loa loa fic protein family protein (LOAG_07108) mRNA, complete cds	3e-51	XM_001891740	Brugia malayi Fic protein family protein partial mRNA	5e-39
213	62	QEW_62	1031	0	none	None	#N/A	None	Yes			none	none	-	none	none	-	none	none	-
341	63	QEW_63	764	0	none	None	#N/A	None	Yes			none	none	-	none	none	-	none	none	-
315	64	QEW_64	515	0	none	None	#N/A	None	Yes			none	none	-	none	none	-	none	none	-
57	65	QEW_65	697	0	none	None	#N/A	None				none	none	-	none	none	-	FQ790246	Botryotinia fuckeliana isolate T4 SuperContig_99_1 genomic supercontig, whole ge	0.005
189	66	QEW_66	584	4	hypothetical protein, similar to WUBG_09081 [Wuchereria bancrofti]	Nema	#N/A	Unknown	Yes			hypothetical protein WUBG_09081 [Wuchereria bancrofti]	EJW80010	4e-14	XM_001897282	Brugia malayi hypothetical protein partial mRNA	2e-10	JQ895085	Saxifragopsis fragarioides voucher Janeway 9506 (US) photosystem Q(B) protein (p	0.001
95	67	QEW_67	671	1	Simple repetitive sequences	SRS	#N/A	Unknown				predicted protein [Candida tropicalis MYA-3404] >gi|240131912|gb|EER31471.1| pre	XP_002550903	0.002	CP000091	Ralstonia eutropha JMP134 chromosome 2, complete sequence	2e-19	XM_003139700	Loa loa hypothetical protein (LOAG_04163) mRNA, complete cds	8e-05
212	68	QEW_68	800	50	Endonuclease III-like protein 1	Nema	#N/A	Enzyme	Yes			Endonuclease III-like protein 1 [Brugia malayi] >gi|158595585|gb|EDP34128.1| End	XP_001897050	9e-18	XM_001897015	Brugia malayi Endonuclease III-like protein 1 partial mRNA	2e-23	XM_003146129	Loa loa hypothetical protein (LOAG_10605) mRNA, partial cds	6e-10
263	69	QEW_69	619	5	hypothetical protein, similar to WUBG_03285 [Wuchereria bancrofti]	Nema	#N/A	Unknown				hypothetical protein WUBG_03285 [Wuchereria bancrofti]	EJW85806	5e-14	XM_001892781	Brugia malayi Snowski, identical partial mRNA	4e-16	XM_003149129	Loa loa hypothetical protein (LOAG_13622) mRNA, partial cds	9e-12
147	70	QEW_70	669	0	none	None	#N/A	None				none	none	-	none	none	-	none	none	-
195	71	QEW_71	248	0	none	None	#N/A	None	Yes			none	none	-	none	none	-	AC008068	Homo sapiens BAC clone RP11-334F17 from 2, complete sequence	0.0001
82	72	QEW_72	310	50	hypothetical protein, similar to CBG21915 [Caenorhabditis briggsae]	Nema	#N/A	Unknown				Hypothetical protein CBG21915 [Caenorhabditis briggsae]	XP_002629878	2e-07	XM_002629832	Caenorhabditis briggsae Hypothetical protein CBG21915 (CBG21915) mRNA, complete	0.004	none	none	-
210	73	QEW_73	736	50	innexin family protein	Nema	Innexin	Cell adhesion		Yes		innexin family protein, partial [Wuchereria bancrofti]	EJW78194	5e-28	XM_003142687	Loa loa hypothetical protein (LOAG_07153) mRNA, complete cds	4e-44	XM_003142687	Loa loa hypothetical protein (LOAG_07153) mRNA, complete cds	8e-20
29	74	QEW_74	750	50	AGC/NDR protein kinase	Nema	#N/A	Protein kinase	Yes		K08790	AGC/NDR protein kinase [Loa loa] >gi|307768314|gb|EFO27548.1| AGC/NDR protein ki	XP_003136516	2e-17	XM_003136468	Loa loa AGC/NDR protein kinase (LOAG_00928) mRNA, complete cds	7e-31	XM_001897322	Brugia malayi Protein kinase domain containing protein partial mRNA	1e-25
80	75	QEW_75	767	4	hypothetical protein, similar to WUBG_13649, [Wuchereria bancrofti]	Nema	#N/A	Unknown				hypothetical protein WUBG_13649, partial [Wuchereria bancrofti]	EJW75442	2e-08	XM_001896311	Brugia malayi laminin alpha chain partial mRNA	2e-16	XM_003136898	Loa loa laminin alpha 1 chain (LOAG_01359) mRNA, complete cds	3e-08
183	76	QEW_76	516	0	none	None	#N/A	None				none	none	-	none	none	-	none	none	-
169	77	QEW_77	439	0	none	None	#N/A	None	Yes			none	none	-	XM_004544722	PREDICTED: Maylandia zebra neurofilament heavy polypeptide-like (LOC101477809), mRNA	0.0006	AM453162	Vitis vinifera contig VV78X048857.8, whole genome shotgun sequence	1e-09
115	78	QEW_78	729	1	hypothetical protein, similar to LOAG_05497 [Loa loa]	Nema	#N/A	Unknown	Yes			hypothetical protein LOAG_05497 [Loa loa]	XP_003141082	0.007	NM_025854	Mus musculus corepressor interacting with RBPJ, 1 (Cir1), mRNA	0.003	none	none	-
274	79	QEW_79	579	24	nematode cuticle collagen domain-containing protein	Nema	#N/A	ECM	Yes			nematode cuticle collagen domain-containing protein [Loa loa] >gi|307767049|gb|E	XP_003137784	2e-17	XM_003137736	Loa loa nematode cuticle collagen domain-containing protein (LOAG_02201) mRNA, complete cds	1e-33	XM_003137736	Loa loa nematode cuticle collagen domain-containing protein (LOAG_02201) mRNA, c	2e-20
234	80	QEW_80	542	15	nematode cuticle collagen domain-containing protein	Nema	#N/A	ECM	Yes			nematode cuticle collagen domain-containing protein [Loa loa] >gi|307767049|gb|E	XP_003137784	9e-12	XM_003137736	Loa loa nematode cuticle collagen domain-containing protein (LOAG_02201) mRNA, complete cds	8e-24	XM_003137736	Loa loa nematode cuticle collagen domain-containing protein (LOAG_02201) mRNA, c	2e-16
112	81	QEW_81	556	50	hypothetical protein, similar to WUBG_04499 [Wuchereria bancrofti]	Nema	Tricarboxylate/iron carrier	Transporter (ion)		Yes		hypothetical protein WUBG_04499 [Wuchereria bancrofti]	EJW84590	4e-25	XM_001898419	Brugia malayi Sideroflexin 1 partial mRNA	5e-26	XM_001898419	Brugia malayi Sideroflexin 1 partial mRNA	2e-23
216	82	QEW_82	360	50	hypothetical protein, similar to LOAG_06748 [Loa loa]	Nema	#N/A	Unknown				hypothetical protein LOAG_06748 [Loa loa] >gi|307762504|gb|EFO21738.1| hypotheti	XP_003142332	3e-15	XM_003142284	Loa loa hypothetical protein (LOAG_06748) mRNA, complete cds	2e-18	XM_003142284	Loa loa hypothetical protein (LOAG_06748) mRNA, complete cds	1e-31
219	83	QEW_83	488	0	none	None	#N/A	None				none	none	-	none	none	-	none	none	-
215	85	QEW_85	646	0	none	None	#N/A	None				none	none	-	none	none	-	none	none	-
340	86	QEW_86	737	50	ko:K07758 PDXP; pyridoxal phosphatase [EC:3.1.3.74]	Nema	HAD-like domain	Enzyme	Yes		K07758	hypothetical protein WUBG_01389 [Wuchereria bancrofti]	EJW87697	8e-27	XM_001895321	Brugia malayi haloacid dehalogenase-like hydrolase family protein partial mRNA	3e-28	XM_003138437	Loa loa 4-nitrophenylphosphatase (LOAG_02900) mRNA, complete cds	2e-21
42	87	QEW_87	561	50	hypothetical protein, similar to LOAG_13812 [Loa loa]	Nema	#N/A	Unknown				hypothetical protein LOAG_13812 [Loa loa]	XP_003149365	9e-06	XM_003149317	Loa loa hypothetical protein (LOAG_13812) mRNA, complete cds	7e-06	none	none	-
72	88	QEW_88	650	0	none	None	#N/A	None				none	none	-	none	none	-	none	none	-
217	89	QEW_89	659	12	hypothetical protein, similar to LOAG_03063 [Loa loa]	Nema	#N/A	Unknown	Yes			hypothetical protein LOAG_03063 [Loa loa]	XP_003138648	9e-11	XM_003138600	Loa loa hypothetical protein (LOAG_03063) mRNA, complete cds	1e-12	XM_003138600	Loa loa hypothetical protein (LOAG_03063) mRNA, complete cds	6e-06
138	90	QEW_90	647	0	none	None	#N/A	None	Yes			none	none	-	AC127583	Mus musculus BAC clone RP24-121M11 from 13, complete sequence	8e-06	JX003248	Capsella rubella clone BAC 34G24, complete sequence	0.001
172	93	QEW_93	535	50	hypothetical protein, similar to WUBG_11266 [Wuchereria bancrofti]	Nema	DNA ligase, ATP-dependent, N-terminal	Nucleotide metabolism		Yes	K10747	hypothetical protein WUBG_11266 [Wuchereria bancrofti]	EJW77825	2e-21	XM_001896769	Brugia malayi DNA ligase partial mRNA	5e-35	XM_001896769	Brugia malayi DNA ligase partial mRNA	5e-17
271	94	QEW_94	469	0	none	None	#N/A	None	Yes			none	none	-	AC113979	Mus musculus chromosome 12, clone RP23-478I20, complete sequence	0.002	AC107399	Homo sapiens BAC clone RP11-755N14 from 4, complete sequence	7e-12
226	95	QEW_95	629	0	none	None	#N/A	None				none	none	-	none	none	-	none	none	-
303	96	QEW_96	461	4	hypothetical protein, similar to LOAG_05847 [Loa loa]	Nema	#N/A	Unknown				hypothetical protein LOAG_05847 [Loa loa]	EFO22637	2e-05	XM_003141384	Loa loa hypothetical protein (LOAG_05847) mRNA, complete cds	2e-06	none	none	-
242	97	QEW_97	815	13	phosphatidylserine decarboxylase proenzyme	nema	#N/A	Enzyme				phosphatidylserine decarboxylase proenzyme [Brugia malayi] >gi|158592844|gb|EDP3	XP_001899718	4e-13	XM_003142357	Loa loa phosphatidylserine decarboxylase (LOAG_06821) mRNA, complete cds	2e-29	XM_003142357	Loa loa phosphatidylserine decarboxylase (LOAG_06821) mRNA, complete cds	8e-13
309	98	QEW_98	783	4	hypothetical protein, similar to WUBG_00599 [Wuchereria bancrofti]	Nema	#N/A	Unknown	Yes			hypothetical protein WUBG_00599, partial [Wuchereria bancrofti]	EJW88484	1e-33	XM_003135888	Loa loa hypothetical protein (LOAG_00348) mRNA, complete cds	2e-42	XM_001898555	Brugia malayi hypothetical protein partial mRNA	5e-25
121	99	QEW_99	590	50	endonuclease-reverse transcriptase, similar to BRAFLDRAFT_102686 [Branchiostoma floridae]	Retro	#N/A	Enzyme				hypothetical protein BRAFLDRAFT_102686 [Branchiostoma floridae] >gi|229284686|gb	XP_002599408	7e-33	AB232924	Oryzias latipes hox gene cluster, complete cds, contains hoxDb	2e-54	GACT011375500	TSA: Anolis carolinensis k56:3786894 transcribed RNA sequence	7e-42
259	100	QEW_100	241	3	innexin family protein	Nema	#N/A	Cell adhesion	Yes			innexin family protein [Loa loa] >gi|307768531|gb|EFO27765.1| innexin family pro	XP_003136302	0.006	XM_003136254	Loa loa innexin family protein (LOAG_00714) mRNA, complete cds	0.0004	XM_001897873	Brugia malayi Innexin family protein partial mRNA	0.0001
111	101	QEW_101	694	0	none	None	#N/A	None	Yes			none	none	-	none	none	-	AC234241	Tupaia belangeri BAC clone CH275-11H12 from chromosome unknown, complete sequenc	0.005
322	103	QEW_103	363	50	hypothetical protein, similar to LOAG_06748 [Loa loa]	Nema	#N/A	Unknown				hypothetical protein LOAG_06748 [Loa loa] >gi|307762504|gb|EFO21738.1| hypotheti	XP_003142332	3e-15	XM_003142284	Loa loa hypothetical protein (LOAG_06748) mRNA, complete cds	2e-18	XM_003142284	Loa loa hypothetical protein (LOAG_06748) mRNA, complete cds	1e-31
290	104	QEW_104	654	50	cuticulin-1 [Wuchereria bancrofti]	Nema	Zona pellucida domain	ECM	Yes			cuticulin-1 [Wuchereria bancrofti]	AAD28743	5e-80	AF125580	Wuchereria bancrofti cuticulin-1 (cut-1) mRNA, complete cds	2e-86	XM_001892181	Brugia malayi cuticlin 1 precursor partial mRNA	4e-62
281	105	QEW_105	668	50	hypothetical protein, similar to WUBG_11266 [Wuchereria bancrofti]	Nema	DNA ligase, ATP-dependent, N-terminal	Nucleotide metabolism	Yes	Yes	K10747	hypothetical protein WUBG_11266 [Wuchereria bancrofti]	EJW77825	7e-21	XM_001896769	Brugia malayi DNA ligase partial mRNA	1e-34	XM_001896769	Brugia malayi DNA ligase partial mRNA	6e-17
256	106	QEW_106	727	50	U1 zinc finger	Nema	U1 small nuclear ribonucleoprotein C	Nucleotide metabolism		Yes	K11095	U1 zinc finger [Brugia malayi] >gi|158594221|gb|EDP32807.1| U1 zinc finger [Brug	XP_001898395	2e-17	XM_001898360	Brugia malayi U1 zinc finger partial mRNA	2e-18	XM_001898360	Brugia malayi U1 zinc finger partial mRNA	3e-19
20	107	QEW_107	749	25	hypothetical protein, similar to Bm1_12555 [Brugia malayi]	Nema	#N/A	Unknown				hypothetical protein Bm1_12555 [Brugia malayi] >gi|158599656|gb|EDP37182.1| hypo	XP_001893981	2e-30	AL031628	Caenorhabditis elegans YAC Y102A5D, complete sequence	2e-40	EU360965	Dirofilaria immitis clone B 5S ribosomal RNA gene and trans-spliced leader, comp	5e-47
151	108	QEW_108	655	4	hypothetical protein, similar to Bm1_36485 [Brugia malayi]	Nema	#N/A	Unknown				hypothetical protein Bm1_36485 [Brugia malayi] >gi|158592957|gb|EDP31552.1| hypo	XP_001898744	3e-14	-	-	-	XM_003137417	Loa loa hypothetical protein (LOAG_01879) mRNA, complete cds	7e-13
122	109	QEW_109	617	50	thiamine pyrophosphate enzyme, similar to (LOAG_11696)	Nema	#N/A	Enzyme			K11259	hypothetical protein WUBG_09735 [Wuchereria bancrofti]	EJW79354	9e-27	XM_003147214	Loa loa thiamine pyrophosphate enzyme (LOAG_11696) mRNA, complete cds	2e-34	XM_003147214	Loa loa thiamine pyrophosphate enzyme (LOAG_11696) mRNA, complete cds	8e-27
31	110	QEW_110	179	1	autophagocytosis associated protein domain-containing protein	Nema	#N/A	Autophagy				autophagocytosis associated protein domain-containing protein [Loa loa]	EFO17560	0.1	none	none	-	AP010656	Candidatus Azobacteroides pseudotrichonymphae genomovar. CFP2 DNA, complete geno	0.004
188	111	QEW_111	594	4	hypothetical protein, similar to LOAG_16554 [Loa loa]	Nema	#N/A	Unknown	Yes			hypothetical protein LOAG_16554 [Loa loa]	EJD76543	4e-09	XM_001898194	Brugia malayi ABC transporter family protein partial mRNA	1e-17	XM_003136864	Loa loa RIM ABC transporter (LOAG_01325) mRNA, complete cds	7e-05
214	112	QEW_112	603	4	tigger transposable element-derived protein 1-like	Retro	#N/A	Retro				PREDICTED: tigger transposable element-derived protein 1-like [Megachile rotunda	XP_003708049	5e-08	XM_003708001	PREDICTED: Megachile rotundata tigger transposable element-derived protein 1-like (LOC100877185), mRNA	0.0006	none	none	-
102	113	QEW_113	502	50	small nuclear RNA (snRNA) U6-2 gene, similar to U6-2 in Ascaris lumbricoides	Nema	#N/A	Nucleotide metabolism	Yes			predicted protein [Nematostella vectensis] >gi|156226518|gb|EDO47327.1| predicte	XP_001639390	1e-07	L26849	Ascaris lumbricoides small nuclear RNA (snRNA) U6-2 gene	2e-17	L26849	Ascaris lumbricoides small nuclear RNA (snRNA) U6-2 gene	2e-45
14	114	QEW_114	729	1	hypothetical protein, similar to LOAG_05497 [Loa loa]	Nema	#N/A	Unknown	Yes			hypothetical protein LOAG_05497 [Loa loa]	XP_003141082	0.007	NM_025854	Mus musculus corepressor interacting with RBPJ, 1 (Cir1), mRNA	0.003	none	none	-
39	116	QEW_116	515	0	none	None	#N/A	None	Yes			none	none	-	none	none	-	none	none	-
190	117	QEW_117	735	50	endonuclease-reverse transcriptase	Retro	#N/A	Enzyme				endonuclease-reverse transcriptase [Bombyx mori]	ADI61824	1e-25	AB232924	Oryzias latipes hox gene cluster, complete cds, contains hoxDb	2e-56	GAGC011764292	TSA: Anolis carolinensis k81:102152 transcribed RNA sequence	4e-44
84	118	QEW_118	563	4	hypothetical protein, similar to LOAG_05014 [Loa loa]	Nema	#N/A	Unknown				hypothetical protein LOAG_05014 [Loa loa]	XP_003140599	4e-20	XM_001898007	Brugia malayi Apical junction molecule protein 1, isoform d, putative partial mR	2e-22	XM_003140551	Loa loa hypothetical protein (LOAG_05014) mRNA, complete cds	1e-21
273	119	QEW_119	601	4	tigger transposable element-derived protein 1-like	Retro	#N/A	Retro				PREDICTED: tigger transposable element-derived protein 1-like [Megachile rotunda	XP_003708049	6e-08	XM_003708001	PREDICTED: Megachile rotundata tigger transposable element-derived protein 1-like (LOC100877185), mRNA	0.0008	none	none	-
198	121	QEW_121	723	0	none	None	#N/A	None	Yes			none	none	-	none	none	-	EU002518	Leonia glycycarpa RNA polymerase beta'' subunit (rpoC2) gene, partial cds; chlor	9e-05
51	122	QEW_122	524	0	none	None	#N/A	None				none	none	-	none	none	-	none	none	-
206	123	QEW_123	629	0	none	None	#N/A	None	Yes			none	none	-	none	none	-	none	none	-
89	124	QEW_124	498	50	small nuclear RNA (snRNA) U6-2 gene, similar to U6-2 in Ascaris lumbricoides	Nema	#N/A	Nucleotide metabolism				predicted protein [Nematostella vectensis] >gi|156226518|gb|EDO47327.1| predicte	XP_001639390	1e-07	L26849	Ascaris lumbricoides small nuclear RNA (snRNA) U6-2 gene	2e-17	L26849	Ascaris lumbricoides small nuclear RNA (snRNA) U6-2 gene	2e-45
132	125	QEW_125	558	3	hypothetical protein, similar to LOAG_03923 [Loa loa]	Nema	#N/A	Unknown				hypothetical protein LOAG_03923 [Loa loa] >gi|307765322|gb|EFO24556.1| hypotheti	XP_003139508	0.0004	GAGC011603131	TSA: Anolis carolinensis k61:3474238 transcribed RNA sequence	2e-22	GAGC011603131	TSA: Anolis carolinensis k61:3474238 transcribed RNA sequence	5e-50
283	126	QEW_126	674	50	Simple repetitive sequences	SRS	#N/A	Unknown	Yes			hypothetical protein SORBIDRAFT_05g001075 [Sorghum bicolor] >gi|241934740|gb|EES	XP_002448897	5e-15	none	none	-	JF692849	Apostichopus japonicus clone A07M0717485(3S12)M13R microsatellite sequence	1e-65
296	127	QEW_127	527	6	transposase (bacterial)	Bact	#N/A	Contaminant				transposase [Bradyrhizobium sp. BTAi1] >gi|500988153|ref|WP_012041731.1| transpo	YP_001237596	7e-14	CP000494	Bradyrhizobium sp. BTAi1, complete genome	4e-118	CP000494	Bradyrhizobium sp. BTAi1, complete genome	0
180	128	QEW_128	564	0	none	None	#N/A	None	Yes			none	none	-	JN963268	Mus musculus targeted non-conditional, lacZ-tagged mutant allele Itpr2:tm1e(EUCOMM)Wtsi; transgenic	8e-07	CU928047	Zebrafish DNA sequence from clone CH73-74D12 in linkage group 5, complete sequen	6e-13
203	129	QEW_129	799	9	Ulp1 protease family, C-terminal catalytic domain containing protein	Nema	#N/A	Protease				Ulp1 protease family, C-terminal catalytic domain containing protein [Brugia mal	XP_001896131	9e-21	XM_001896096	Brugia malayi Ulp1 protease family, C-terminal catalytic domain containing protein partial mRNA	2e-23	XM_003142175	Loa loa hypothetical protein (LOAG_06639) mRNA, complete cds	1e-37
94	132	QEW_132	584	0	none	None	#N/A	None	Yes			none	none	-	none	none	-	XM_004024334	Ichthyophthirius multifiliis tubulin-tyrosine ligase family protein, putative (I	0.004
211	133	QEW_133	262	12	WH1 domain-containing protein	Nema	#N/A	Cytoskeletal	Yes			WH1 domain-containing protein, partial [Wuchereria bancrofti]	EJW73123	1e-24	XM_001897306	Brugia malayi WH1 domain containing protein partial mRNA	3e-25	XM_001897306	Brugia malayi WH1 domain containing protein partial mRNA	1e-37
45	134	QEW_134	402	8	TonB-dependent receptor [uncultured bacterium W5-51b]	Bact	#N/A	Contaminant				TonB-dependent receptor [uncultured bacterium W5-51b]	AFD03394	0.006	FN554889	Streptomyces scabiei 87.22 complete genome	1e-09	none	none	-
298	135	QEW_135	495	50	Cuticle collagen 7 precursor	Nema	#N/A	ECM				Cuticle collagen 7 precursor [Brugia malayi] >gi|158600154|gb|EDP37468.1| Cuticl	XP_001893692	6e-22	XM_001893657	Brugia malayi Cuticle collagen 7 precursor partial mRNA	4e-56	XM_001893657	Brugia malayi Cuticle collagen 7 precursor partial mRNA	4e-50
349	136	QEW_136	737	50	4-nitrophenylphosphatase-like, similar to (LOAG_02900)	Nema	HAD-like domain	Enzyme	Yes		K07758	hypothetical protein WUBG_01389 [Wuchereria bancrofti]	EJW87697	8e-27	XM_001895321	Brugia malayi haloacid dehalogenase-like hydrolase family protein partial mRNA	3e-28	XM_003138437	Loa loa 4-nitrophenylphosphatase (LOAG_02900) mRNA, complete cds	2e-21
257	138	QEW_138	499	0	none	None	#N/A	None	Yes			none	none	-	AC184800	Pan troglodytes chromosome X clone PTB-18K16 map human ortholog p11.23, complete sequence	0.008	XM_004530400	PREDICTED: Ceratitis capitata interferon regulatory factor 2-binding protein-lik	2e-05
229	140	QEW_140	874	50	PREDICTED: uncharacterized protein LOC100889916 [Strongylocentrotus purpuratus]	Invert	#N/A	Unknown				PREDICTED: uncharacterized protein LOC100889916 [Strongylocentrotus purpuratus]	XP_003730614	3e-50	AB232924	Oryzias latipes hox gene cluster, complete cds, contains hoxDb	4e-97	GAGC011764292	TSA: Anolis carolinensis k81:102152 transcribed RNA sequence	2e-61
66	141	QEW_141	461	4	hypothetical protein, similar to LOAG_05847 [Loa loa]	Nema	#N/A	Unknown				hypothetical protein LOAG_05847 [Loa loa]	EFO22637	2e-05	XM_003141384	Loa loa hypothetical protein (LOAG_05847) mRNA, complete cds	2e-06	none	none	-
261	142	QEW_142	314	50	hypothetical protein, similar to Rpic12D_2025 [Ralstonia pickettii 12D], bacterial?	Bact	#N/A	Contaminant				hypothetical protein Rpic12D_2025 [Ralstonia pickettii 12D] >gi|240865643|gb|ACS	YP_002981976	6e-61	CP001644	Ralstonia pickettii 12D chromosome 1, complete sequence	6e-65	CP001644	Ralstonia pickettii 12D chromosome 1, complete sequence	4e-163
60	150	QEW_150	471	14	penicillin-binding protein, beta-lactamase class C [Caulobacter vibrioides]	Bact	#N/A	Contaminant				penicillin-binding protein, beta-lactamase class C [Caulobacter vibrioides] >gi|	WP_004615558	6e-101	CP003219	Streptomyces cattleya DSM 46488, complete genome	3e-11	none	none	-
202	152	QEW_152	194	0	none	None	#N/A	None	Yes			none	none	-	CT827931	Oryza sativa (indica cultivar-group) cDNA clone:OSIGCPI019F13, full insert sequence	6e-07	AC122404	Mus musculus BAC clone RP24-116G1 from chromosome 8, complete sequence	3e-08
1	153	QEW_153	984	0	none	None	#N/A	None				none	none	-	none	none	-	none	none	-
33	154	QEW_154	931	0	none	None	#N/A	None	Yes			none	none	-	none	none	-	none	none	-
44	155	QEW_155	963	0	none	None	#N/A	None				none	none	-	AC212174	Homo sapiens FOSMID clone ABC9-43349000D4 from chromosome 6, complete sequence	2e-26	none	none	-
160	156	QEW_156	954	3	histone acetyltransferase, similar to MYST1 [Loa loa]	Nema	#N/A	Enzyme				histone acetyltransferase MYST1 [Loa loa] >gi|307764355|gb|EFO23589.1| histone a	XP_003140484	0.006	XM_003140436	Loa loa histone acetyltransferase MYST1 (LOAG_04899) mRNA, complete cds	2e-05	none	none	-
127	157	QEW_157	554	50	hypothetical protein, similar to Bm1_11025 [Brugia malayi]	Nema	#N/A	Unknown				hypothetical protein Bm1_11025 [Brugia malayi] >gi|158600182|gb|EDP37487.1| hypo	XP_001893676	9e-42	-	-	-	EF081340	Filarioid sp. JK-2007 18S ribosomal RNA gene, partial sequence	0
97	158	QEW_158	872	0	none	None	#N/A	None	Yes			none	none	-	AL132902	Caenorhabditis elegans YAC Y71A12B, complete sequence	9e-07	XM_001891863	Brugia malayi LPXTG cell wall surface anchor family protein, putative partial mR	8e-17
101	159	QEW_159	968	50	hypothetical protein, similar to LOAG_05499 [Loa loa]	Nema	Ubiquitin-conjugating enzyme, E2	Enzyme	Yes	Yes	K10578	hypothetical protein LOAG_05499 [Loa loa]	EFO22985	2e-20	XM_003141036	Loa loa hypothetical protein (LOAG_05499) mRNA, complete cds	9e-56	XM_003141036	Loa loa hypothetical protein (LOAG_05499) mRNA, complete cds	8e-21
218	160	QEW_160	961	0	none	None	#N/A	None	Yes			none	none	-	none	none	-	AE017352	Cryptococcus neoformans var. neoformans JEC21 chromosome 12, complete sequence	0.0005
117	161	QEW_161	729	50	Cytochrome c oxidase subunit IV family protein	Nema	Cytochrome c oxidase subunit IV family	Mito		Yes	K02263	Cytochrome c oxidase subunit IV family protein [Brugia malayi] >gi|158602504|gb|	XP_001892272	2e-43	XM_003141070	Loa loa cytochrome c oxidase subunit IV family protein (LOAG_05533) mRNA, comple	2e-72	XM_001892237	Brugia malayi Cytochrome c oxidase subunit IV family protein partial mRNA	5e-47
307	162	QEW_162	414	3	none	None	#N/A	None	Yes			PREDICTED: uncharacterized protein LOC100938128 [Pongo abelii]	None	0.01	AP001266	Homo sapiens genomic DNA, chromosome 11 clone:RP11-770G2, complete sequence	1e-12	none	none	-
93	163	QEW_163	876	0	none	None	#N/A	None	Yes			none	none	-	none	none	-	none	none	-
3	164	QEW_164	272	0	none	None	#N/A	None				none	none	-	none	none	-	none	none	-
302	165	QEW_165	308	0	none	None	#N/A	None				none	none	-	none	none	-	none	none	-
119	166	QEW_166	897	3	hypothetical protein, similar to LOAG_12153 [Loa loa]	Nema	#N/A	Unknown	Yes			hypothetical protein LOAG_12153 [Loa loa]	XP_003147715	9e-30	XM_003147667	Loa loa hypothetical protein (LOAG_12153) mRNA, complete cds	1e-31	XM_003147667	Loa loa hypothetical protein (LOAG_12153) mRNA, complete cds	8e-28
144	167	QEW_167	995	0	none	None	#N/A	None	Yes			none	none	-	none	none	-	BX088713	Zebrafish DNA sequence from clone DKEY-1P9 in linkage group 2, complete sequence	1e-34
158	168	QEW_168	720	0	none	None	#N/A	None				none	none	-	none	none	-	none	none	-
255	169	QEW_169	397	0	none	None	#N/A	None	Yes			none	none	-	none	none	-	none	none	-
125	170	QEW_170	874	4	CBN-TWK-16 protein, similar to [Caenorhabditis brenneri]	Nema	#N/A	Transporter (ion)				CBN-TWK-16 protein [Caenorhabditis brenneri]	EGT30105	3e-06	XM_003118296	Caenorhabditis remanei CRE-TWK-16 protein (Cre-twk-16) mRNA, complete cds	2e-07	none	none	-
252	172	QEW_172	192	7	retrotransposon protein [Polyporus grammocephalus]	Retro	#N/A	Retro				retrotransposon protein [Polyporus grammocephalus]	ACT52857	1e-23	GQ141691	Polyporus grammocephalus clone 4441 retrotransposon protein-like mRNA, partial sequence	1e-33	GQ141691	Polyporus grammocephalus clone 4441 retrotransposon protein-like mRNA, partial s	2e-93
336	173	QEW_173	896	50	Ryanodine Receptor TM 4-6 family protein, similar to Brugia malayi XM_001900456	Nema	#N/A	Receptor	Yes		K04963	hypothetical protein WUBG_02130 [Wuchereria bancrofti]	EJW86959	4e-26	XM_001900456	Brugia malayi Ryanodine Receptor TM 4-6 family protein partial mRNA	2e-31	XM_001900456	Brugia malayi Ryanodine Receptor TM 4-6 family protein partial mRNA	1e-26
249	174	QEW_174	726	0	none	None	#N/A	None				none	none	-	none	none	-	none	none	-
118	175	QEW_175	310	0	none	None	#N/A	None	Yes			none	none	-	none	none	-	none	none	-
40	176	QEW_176	81	2	CAMK/CASK protein kinase	Nema	#N/A	Protein kinase				CAMK/CASK protein kinase [Loa loa]	XP_003139912	0.12	none	none	-	none	none	-
70	177	QEW_177	782	3	extensin, similar to hypothetical protein (LOAG_01216) [Loa loa]	Nema	#N/A	ECM	Yes			extensin [Loa loa]	EJD76633	3e-06	XM_003136756	Loa loa hypothetical protein (LOAG_01216) mRNA, complete cds	6e-31	XM_003136756	Loa loa hypothetical protein (LOAG_01216) mRNA, complete cds	0.0001
331	178	QEW_178	333	0	none	None	#N/A	None	Yes			none	none	-	CR792454	Zebrafish DNA sequence from clone CH211-9F20 in linkage group 4, complete sequence	4e-08	AC127694	Mus musculus BAC clone RP23-235J3 from chromosome 7, complete sequence	2e-14
288	179	QEW_179	924	2	hypothetical protein, similar to LOAG_11817 [Loa loa]	Nema	#N/A	Unknown				hypothetical protein LOAG_11817 [Loa loa] >gi|307757454|gb|EFO16688.1| hypotheti	XP_003147382	5e-12	XM_003147334	Loa loa hypothetical protein (LOAG_11817) mRNA, partial cds	8e-14	XM_003147334	Loa loa hypothetical protein (LOAG_11817) mRNA, partial cds	7e-10
246	182	QEW_182	970	0	none	None	#N/A	None				none	none	-	CP003171	Oceanimonas sp. GK1, complete genome	0.008	none	none	-
353	185	QEW_185	952	50	hypothetical protein, similar to LOAG_09294 [Loa loa]	Nema	#N/A	Unknown	Yes			hypothetical protein LOAG_09294 [Loa loa]	XP_003144870	4e-16	XM_003144822	Loa loa hypothetical protein (LOAG_09294) mRNA, partial cds	6e-19	none	none	-
300	186	QEW_186	1037	50	hypothetical protein, similar to WUBG_03358 [Wuchereria bancrofti]	Nema	#N/A	Unknown	Yes			hypothetical protein WUBG_03358, partial [Wuchereria bancrofti]	EJW85733	7e-76	XM_001900893	Brugia malayi Goliath protein partial mRNA	5e-74	XM_003146714	Loa loa hypothetical protein (LOAG_11191) mRNA, partial cds	5e-41
140	187	QEW_187	895	3	hypothetical protein, similar to WUBG_02611 [Wuchereria bancrofti]	Nema	#N/A	Unknown	Yes			hypothetical protein WUBG_02611 [Wuchereria bancrofti]	EJW86477	8e-05	XM_003145892	Loa loa SKP-1 protein (LOAG_10368) mRNA, complete cds	2e-06	XM_003145892	Loa loa SKP-1 protein (LOAG_10368) mRNA, complete cds	2e-10
11	188	QEW_188	707	50	RasGEF domain-containing protein	Nema	#N/A	Enzyme			K08018	RasGEF domain-containing protein [Loa loa]	EFO23512	1e-62	XM_003140514	Loa loa RasGEF domain-containing protein (LOAG_04977) mRNA, complete cds	9e-85	XM_003140514	Loa loa RasGEF domain-containing protein (LOAG_04977) mRNA, complete cds	2e-82
327	189	QEW_189	360	0	none	None	#N/A	None				none	none	-	XM_004034878	Ichthyophthirius multifiliis hypothetical protein (IMG5_109580) mRNA, complete cds	4e-07	XM_003017789	Trichophyton verrucosum HKI 0517 hypothetical protein, mRNA	0.0006
123	190	QEW_190	569	0	none	None	#N/A	None				none	none	-	none	none	-	none	none	-
96	191	QEW_191	962	7	hypothetical protein, similar to WUBG_08598 [Wuchereria bancrofti]	Nema	#N/A	Unknown	Yes			hypothetical protein WUBG_08598 [Wuchereria bancrofti]	EJW80494	2e-16	XM_001898152	Brugia malayi Hypothetical 66.9 kDa protein R07B1.8 in chromosome X partial mRNA	2e-18	XM_001898152	Brugia malayi Hypothetical 66.9 kDa protein R07B1.8 in chromosome X partial mRNA	2e-10
174	192	QEW_192	520	10	penicillin-binding protein, beta-lactamase class C [Caulobacter vibrioides]	Bact	#N/A	Contaminant				penicillin-binding protein, beta-lactamase class C [Caulobacter vibrioides] >gi|	WP_004615558	4e-108	CP003990	Streptomyces sp. PAMC26508, complete genome	1e-14	none	none	-
192	193	QEW_193	1040	0	none	None	#N/A	None	Yes			none	none	-	none	none	-	none	none	-
71	194	QEW_194	803	0	none	None	#N/A	None	Yes			none	none	-	AJ337529	Homo sapiens genomic sequence surrounding NotI site, clone NR3-BG22RS	0.0009	BX682551	Zebrafish DNA sequence from clone CH211-114M9 in linkage group 3, complete seque	0.001
200	195	QEW_195	465	25	glycogen synthase	Nema	Glycogen synthase	Enzyme		Yes		glycogen synthase [Loa loa]	EJD74093	1e-06	XM_003150344	Loa loa hypothetical protein (LOAG_14851) mRNA, complete cds	3e-15	XM_003150344	Loa loa hypothetical protein (LOAG_14851) mRNA, complete cds	2e-16
164	196	QEW_196	1001	5	Protein kinase domain containing protein	Nema	#N/A	Protein kinase				Protein kinase domain containing protein [Brugia malayi] >gi|158596075|gb|EDP344	XP_001896664	0.0003	XM_001896629	Brugia malayi Protein kinase domain containing protein partial mRNA	6e-07	none	none	-
338	197	QEW_197	901	50	WH2 domain-containing protein family protein	Nema	#N/A	Cytoskeletal	Yes			WH2 domain-containing protein family protein [Loa loa]	EFO22210	1e-35	XM_003141807	Loa loa WH2 domain-containing protein family protein (LOAG_06271) mRNA, complete cds	1e-68	XM_003141807	Loa loa WH2 domain-containing protein family protein (LOAG_06271) mRNA, complete	2e-28
204	198	QEW_198	991	0	none	None	#N/A	None	Yes			none	none	-	none	none	-	none	none	-
8	200	QEW_200	522	0	none	None	#N/A	None				none	none	-	none	none	-	GAGC011603131	TSA: Anolis carolinensis k61:3474238 transcribed RNA sequence	2e-05
342	202	QEW_202	250	0	none	None	#N/A	None				none	none	-	FP326695	Pig DNA sequence from clone CH242-348M2 on chromosome X, complete sequence	0.0003	none	none	-
154	203	QEW_203	1021	4	hypothetical protein, similar to WUBG_00370 [Wuchereria bancrofti]	Nema	#N/A	Unknown	Yes			hypothetical protein WUBG_00370, partial [Wuchereria bancrofti]	EJW88717	5e-22	none	none	-	AC144926	Mus musculus chromosome 8, clone RP23-8E24, complete sequence	4e-30
85	204	QEW_204	438	0	none	None	#N/A	None				none	none	-	none	none	-	none	none	-
69	205	QEW_205	110	1	none	None	#N/A	None	Yes			hemoglobin subunit alpha-E/Pi, partial [Falco mexicanus]	None	0.21	CP001644	Ralstonia pickettii 12D chromosome 1, complete sequence	4e-17	CP001644	Ralstonia pickettii 12D chromosome 1, complete sequence	2e-48
150	207	QEW_207	888	38	hypothetical protein, similar to WUBG_03867 [Wuchereria bancrofti]	Nema	MSP domain	Cell development	Yes	Yes		hypothetical protein WUBG_03867 [Wuchereria bancrofti]	EJW85221	6e-28	-	-	-	XM_003148244	Loa loa hypothetical protein (LOAG_12732) mRNA, partial cds	8e-39
133	208	QEW_208	894	50	ubiquitin carrier protein	Nema	#N/A	Enzyme	Yes		K10577	ubiquitin carrier protein [Wuchereria bancrofti]	EJW88467	2e-24	XM_003140930	Loa loa ube2i2 protein (LOAG_05393) mRNA, complete cds	6e-31	AK384718	Bombyx mori mRNA, clone: fcaL34I24_K00592	2e-13
264	209	QEW_209	877	0	none	None	#N/A	None	Yes			none	none	-	CU929365	Zebrafish DNA sequence from clone CH73-177O23 in linkage group 25, complete sequence	0.0001	AM910994	Plasmodium knowlesi strain H chromosome 12, complete genome	0.002
275	210	QEW_210	1046	50	hypothetical protein, similar to LOAG_07257 [Loa loa]	Nema	#N/A	Unknown				hypothetical protein LOAG_07257 [Loa loa]	XP_003142838	7e-21	XM_003142790	Loa loa hypothetical protein (LOAG_07257) mRNA, complete cds	5e-55	XM_003142790	Loa loa hypothetical protein (LOAG_07257) mRNA, complete cds	2e-11
193	211	QEW_211	432	0	none	None	#N/A	None				none	none	-	GAGC011603131	TSA: Anolis carolinensis k61:3474238 transcribed RNA sequence	9e-11	GAGC011603131	TSA: Anolis carolinensis k61:3474238 transcribed RNA sequence	1e-24
311	212	QEW_212	1014	8	laminin alpha 1 chain	Nema	#N/A	ECM				laminin alpha 1 chain [Loa loa]	EFO27124	4e-16	XM_003136898	Loa loa laminin alpha 1 chain (LOAG_01359) mRNA, complete cds	5e-22	none	none	-
6	213	QEW_213	297	0	none	None	#N/A	None				none	none	-	XM_001902399	Brugia malayi hypothetical protein partial mRNA	0.0007	XM_001902399	Brugia malayi hypothetical protein partial mRNA	3e-09
205	214	QEW_214	942	10	hypothetical protein, similar to WUBG_09805 [Wuchereria bancrofti]	Nema	#N/A	Unknown	Yes			hypothetical protein WUBG_09805, partial [Wuchereria bancrofti]	EJW79287	4e-08	XM_001895613	Brugia malayi Pre-mRNA cleavage complex II protein Clp1, putative partial mRNA	4e-14	XM_001895613	Brugia malayi Pre-mRNA cleavage complex II protein Clp1, putative partial mRNA	2e-07
260	215	QEW_215	765	0	none	None	#N/A	None				none	none	-	none	none	-	none	none	-
86	216	QEW_216	263	0	none	None	#N/A	None				none	none	-	CP003873	Alteromonas macleodii str. 'Balearic Sea AD45', complete genome	0.0007	none	none	-
265	217	QEW_217	719	0	none	None	#N/A	None	Yes			none	none	-	none	none	-	none	none	-
209	218	QEW_218	842	0	none	None	#N/A	None				none	none	-	XM_002671235	Naegleria gruberi predicted protein, mRNA	8e-17	XM_001891863	Brugia malayi LPXTG cell wall surface anchor family protein, putative partial mR	2e-32
270	219	QEW_219	816	4	hypothetical protein, similar to Bm1_44815 [Brugia malayi]	Nema	#N/A	Unknown	Yes			hypothetical protein Bm1_44815 [Brugia malayi] >gi|158592038|gb|EDP30640.1| hypo	XP_001900426	1e-05	XM_001900391	Brugia malayi hypothetical protein partial mRNA	8e-15	AL844505	Plasmodium falciparum 3D7 chromosome 6	0.0004
21	220	QEW_220	774	9	Cadherin domain containing protein	Nema	#N/A	Cell adhesion	Yes			Cadherin domain containing protein [Brugia malayi] >gi|158592851|gb|EDP31447.1|	XP_001899725	3e-23	XM_001899690	Brugia malayi Cadherin domain containing protein partial mRNA	1e-21	XM_003141662	Loa loa hypothetical protein (LOAG_06126) mRNA, complete cds	5e-07
17	221	QEW_221	860	3	hypothetical protein, similar to LOAG_05917 [Loa loa]	Nema	#N/A	Unknown				hypothetical protein LOAG_05917 [Loa loa] >gi|307763332|gb|EFO22566.1| hypotheti	XP_003141503	2e-17	XM_003141455	Loa loa hypothetical protein (LOAG_05917) mRNA, complete cds	2e-20	XM_003141455	Loa loa hypothetical protein (LOAG_05917) mRNA, complete cds	1e-08
99	222	QEW_222	619	0	none	None	#N/A	None				none	none	-	none	none	-	none	none	-
334	223	QEW_223	445	0	none	None	#N/A	None				none	none	-	none	none	-	none	none	-
247	224	QEW_224	560	50	glycosyltransferase	Nema	#N/A	Enzyme				glycosyltransferase [Wuchereria bancrofti]	EJW81514	5e-13	XM_001896395	Brugia malayi Glycosyltransferase family 43 protein partial mRNA	2e-21	XM_001896395	Brugia malayi Glycosyltransferase family 43 protein partial mRNA	7e-27
68	226	QEW_226	702	0	none	None	#N/A	None	Yes			none	none	-	none	none	-	AL844506	Plasmodium falciparum 3D7 chromosome 7	0.001
176	227	QEW_227	376	0	none	None	#N/A	None	Yes			none	none	-	AL928644	Mouse DNA sequence from clone RP23-313J15 on chromosome 2, complete sequence	1e-11	JN964072	Mus musculus targeted non-conditional, lacZ-tagged mutant allele Ttc28:tm1e(EUCO	5e-16
87	228	QEW_228	967	1	Simple repetitive sequences	SRS	#N/A	Unknown				PREDICTED: hypothetical protein LOC100747089 [Bombus impatiens]	XP_003488639	1e-12	AC212174	Homo sapiens FOSMID clone ABC9-43349000D4 from chromosome 6, complete sequence	3e-24	XM_002546844	Candida tropicalis MYA-3404 cytochrome c oxidase polypeptide VI, mitochondrial p	0.002
7	229	QEW_229	445	0	none	None	#N/A	None				none	none	-	GAGC011603131	TSA: Anolis carolinensis k61:3474238 transcribed RNA sequence	3e-14	GAGC011603131	TSA: Anolis carolinensis k61:3474238 transcribed RNA sequence	2e-33
35	231	QEW_231	843	9	hypothetical protein, similar to WUBG_10019 [Wuchereria bancrofti]	Nema	#N/A	Unknown				hypothetical protein WUBG_10019, partial [Wuchereria bancrofti]	EJW79074	8e-12	XM_003141383	Loa loa hypothetical protein (LOAG_05846) mRNA, complete cds	6e-24	XM_003141383	Loa loa hypothetical protein (LOAG_05846) mRNA, complete cds	2e-14
292	232	QEW_232	319	0	none	None	#N/A	None	Yes			none	none	-	none	none	-	none	none	-
262	233	QEW_233	598	50	symplekin, similar to (LOAG_00841)	Nema	#N/A	Nucleotide metabolism	Yes		K06100	hypothetical protein WUBG_05231, partial [Wuchereria bancrofti]	EJW83860	8e-24	XM_003136381	Loa loa symplekin (LOAG_00841) mRNA, complete cds	1e-29	XM_003136381	Loa loa symplekin (LOAG_00841) mRNA, complete cds	1e-29
53	234	QEW_234	382	23	hypothetical, containing simple repetitive sequences	SRS	#N/A	Unknown	Yes			GD17154 [Drosophila simulans] >gi|194204302|gb|EDX17878.1| GD17154 [Drosophila s	XP_002106909	2e-06	JF968413	Aeshna sp. REL-2011 resilin isoform B mRNA, complete cds	2e-12	none	none	-
116	236	QEW_236	1180	50	rRNA promoter binding protein [Brugia malayi]	Nema	#N/A	Ribosome				rRNA promoter binding protein [Brugia malayi] >gi|158595403|gb|EDP33959.1| rRNA	XP_001897189	6e-39	AB646109	Gongylonema sp. NSMT:As3673a genes for 18S rRNA, ITS1, 5.8S rRNA, ITS2, 28S rRNA	3e-155	AB646109	Gongylonema sp. NSMT:As3673a genes for 18S rRNA, ITS1, 5.8S rRNA, ITS2, 28S rRNA	0
251	237	QEW_237	537	50	dynein heavy chain protein 1, similar to (LOAG_01146)	Nema	#N/A	Cytoskeletal			K10413	CG7507-PA [Brugia malayi] >gi|158592870|gb|EDP31466.1| CG7507-PA, putative [Brug	XP_001899744	1e-27	XM_001899709	Brugia malayi CG7507-PA partial mRNA	1e-39	XM_003136686	Loa loa dynein heavy chain protein 1 (LOAG_01146) mRNA, complete cds	1e-13
98	238	QEW_238	999	50	rRNA and rRNA promoter binding protein [Brugia malayi]	Nema	#N/A	Ribosome				rRNA promoter binding protein [Brugia malayi] >gi|158595403|gb|EDP33959.1| rRNA	XP_001897189	2e-39	AB646109	Gongylonema sp. NSMT:As3673a genes for 18S rRNA, ITS1, 5.8S rRNA, ITS2, 28S rRNA	5e-151	AB646109	Gongylonema sp. NSMT:As3673a genes for 18S rRNA, ITS1, 5.8S rRNA, ITS2, 28S rRNA	0
295	240	QEW_240	910	0	none	None	#N/A	None				none	none	-	none	none	-	AL032648	Caenorhabditis elegans YAC Y54G9A, complete sequence	0.0004
120	241	QEW_241	88	0	none	None	#N/A	None				none	none	-	none	none	-	none	none	-
162	242	QEW_242	519	50	rRNA region	Nema	#N/A	Ribosome	Yes			PREDICTED: uncharacterized protein LOC100865369 isoform 1 [Apis florea] >gi|3800	XP_003698913	4e-14	HM067977	Streptopharagus sp. JSL-2010 18S ribosomal RNA gene, partial sequence	8e-48	HM067977	Streptopharagus sp. JSL-2010 18S ribosomal RNA gene, partial sequence	5e-127
24	243	QEW_243	425	9	hypothetical protein, similar to LOAG_00848 [Loa loa]	Nema	#N/A	Unknown	Yes			hypothetical protein LOAG_00848 [Loa loa]	EFO27631	1e-16	XM_003136388	Loa loa hypothetical protein (LOAG_00848) mRNA, complete cds	2e-17	XM_003136388	Loa loa hypothetical protein (LOAG_00848) mRNA, complete cds	6e-12
65	244	QEW_244	796	12	hypothetical protein, similar to WUBG_03867 [Wuchereria bancrofti]	Nema	#N/A	Unknown	Yes			hypothetical protein WUBG_03867 [Wuchereria bancrofti]	EJW85221	3e-28	XM_003148244	Loa loa hypothetical protein (LOAG_12732) mRNA, partial cds	6e-42	XM_003148244	Loa loa hypothetical protein (LOAG_12732) mRNA, partial cds	2e-35
297	246	QEW_246	848	50	major sperm protein	Nema	MSP domain	Cell development		Yes		major sperm protein [Brugia malayi] >gi|170596024|ref|XP_001902609.1| major sper	XP_001902608	1e-22	XM_001902574	Brugia malayi major sperm protein partial mRNA	7e-27	none	none	-
153	247	QEW_247	724	7	ko:K11997; TRIM2_3, tripartite motif-containing protein 2/3; Ubiquitin ligases (E3)	Nema	#N/A	Enzyme	Yes		K11997	hypothetical protein WUBG_11989, partial [Wuchereria bancrofti]	EJW77102	2e-16	XM_001892438	Brugia malayi Hypothetical RING finger protein F54G8.4 in chromosome III partial mRNA	7e-20	XM_003143474	Loa loa hypothetical protein (LOAG_07942) mRNA, complete cds	3e-34
77	248	QEW_248	402	4	CXXC zinc finger family protein	Nema	#N/A	Molecular interaction				CXXC zinc finger family protein [Wuchereria bancrofti]	EJW76968	4e-28	XM_003136433	Loa loa CXXC zinc finger family protein (LOAG_00893) mRNA, complete cds	4e-11	XM_003136433	Loa loa CXXC zinc finger family protein (LOAG_00893) mRNA, complete cds	1e-16
254	249	QEW_249	400	3	CK1/WORM6 protein kinase	Nema	#N/A	Protein kinase	Yes			CK1/WORM6 protein kinase [Loa loa]	XP_003141087	7e-14	XM_003141039	Loa loa CK1/WORM6 protein kinase (LOAG_05502) mRNA, partial cds	2e-15	XM_003141039	Loa loa CK1/WORM6 protein kinase (LOAG_05502) mRNA, partial cds	9e-18
155	250	QEW_250	520	50	hypothetical protein, similar to Bm1_01595 [Brugia malayi]	Nema	#N/A	Unknown	Yes			hypothetical protein Bm1_01595 [Brugia malayi] >gi|158603436|gb|EDP39363.1| hypo	XP_001891835	3e-12	XM_001891800	Brugia malayi hypothetical protein partial mRNA	7e-14	XM_001891800	Brugia malayi hypothetical protein partial mRNA	6e-09
148	251	QEW_251	839	4	CBN-TWK-16 protein	Nema	#N/A	Transporter (ion)				CBN-TWK-16 protein [Caenorhabditis brenneri]	EGT30105	2e-06	XM_003118296	Caenorhabditis remanei CRE-TWK-16 protein (Cre-twk-16) mRNA, complete cds	2e-07	none	none	-
41	252	QEW_252	1220	0	none	None	#N/A	None				none	none	-	GAGC011603131	TSA: Anolis carolinensis k61:3474238 transcribed RNA sequence	8e-11	GAGC011603131	TSA: Anolis carolinensis k61:3474238 transcribed RNA sequence	6e-26
194	253	QEW_253	528	50	CK1/VRK protein kinase [Loa loa]	Nema	#N/A	Protein kinase				CK1/VRK protein kinase [Loa loa]	EFO26803	3e-17	XM_003137212	Loa loa CK1/VRK protein kinase (LOAG_01674) mRNA, complete cds	7e-18	XM_001896045	Brugia malayi Protein kinase domain containing protein partial mRNA	5e-17
350	254	QEW_254	640	50	hypothetical protein, similar to LOAG_04198 [Loa loa]	Nema	#N/A	Unknown				hypothetical protein LOAG_04198 [Loa loa]	XP_003139783	3e-21	XM_003139735	Loa loa hypothetical protein (LOAG_04198) mRNA, complete cds	1e-25	XM_003139735	Loa loa hypothetical protein (LOAG_04198) mRNA, complete cds	3e-19
237	255	QEW_255	957	0	none	None	#N/A	None	Yes			none	none	-	none	none	-	AL110487	Caenorhabditis elegans YAC Y39E4B, complete sequence	2e-06
299	256	QEW_256	479	0	none	None	#N/A	None	Yes			none	none	-	none	none	-	none	none	-
328	257	QEW_257	420	28	hypothetical protein, similar to [Ralstonia sp. 5_2_56FAA]	Bact	#N/A	Contaminant				hypothetical protein [Ralstonia sp. 5_2_56FAA] >gi|308922366|gb|EFP67992.1| type	WP_009240578	2e-49	CP001645	Ralstonia pickettii 12D chromosome 2, complete sequence	8e-80	CP001645	Ralstonia pickettii 12D chromosome 2, complete sequence	0
232	258	QEW_258	963	50	hypothetical protein, similar to LOAG_07257 [Loa loa]	Nema	#N/A	Unknown				hypothetical protein LOAG_07257 [Loa loa]	XP_003142838	6e-21	XM_003142790	Loa loa hypothetical protein (LOAG_07257) mRNA, complete cds	1e-43	XM_003142790	Loa loa hypothetical protein (LOAG_07257) mRNA, complete cds	1e-11
56	260	QEW_260	962	50	pre-SET domain-containing protein family protein (Histone methyltransferase)	Nema	#N/A	Enzyme	Yes			pre-SET domain-containing protein family protein [Loa loa]	EJD74846	2e-09	XM_003144404	Loa loa hypothetical protein (LOAG_08874) mRNA, complete cds	3e-12	XM_003144404	Loa loa hypothetical protein (LOAG_08874) mRNA, complete cds	3e-13
106	261	QEW_261	240	3	hypothetical protein, similar to WUBG_08032 [Wuchereria bancrofti]	Nema	#N/A	Unknown				hypothetical protein WUBG_08032 [Wuchereria bancrofti]	EJW81060	0.15	none	none	-	none	none	-
240	262	QEW_262	881	50	major sperm protein	Nema	MSP domain	Cell development		Yes		major sperm protein [Brugia malayi] >gi|170596024|ref|XP_001902609.1| major sper	XP_001902608	2e-22	XM_001902574	Brugia malayi major sperm protein partial mRNA	8e-27	none	none	-
231	264	QEW_264	249	0	none	None	#N/A	None				none	none	-	none	none	-	none	none	-
319	266	QEW_266	886	50	hypothetical protein, similar to Bm1_01595 [Brugia malayi]	Nema	#N/A	Unknown	Yes			hypothetical protein Bm1_01595 [Brugia malayi] >gi|158603436|gb|EDP39363.1| hypo	XP_001891835	1e-17	XM_001891800	Brugia malayi hypothetical protein partial mRNA	5e-39	XM_001891800	Brugia malayi hypothetical protein partial mRNA	2e-32
267	267	QEW_267	517	4	SH3 domain-containing protein	Nema	#N/A	Molecular interaction				SH3 domain-containing protein [Wuchereria bancrofti]	EJW85007	7e-14	XM_003141727	Loa loa hypothetical protein (LOAG_06191) mRNA, complete cds	2e-30	XM_003141727	Loa loa hypothetical protein (LOAG_06191) mRNA, complete cds	8e-41
32	268	QEW_268	198	5	hypothetical protein, similar to LOAG_02190 [Loa loa]	Nema	#N/A	Unknown				hypothetical protein LOAG_02190 [Loa loa]	XP_003137776	4e-07	XM_003137728	Loa loa hypothetical protein (LOAG_02190) mRNA, complete cds	2e-08	none	none	-
354	269	QEW_269	600	50	SF2, similar to SF2 [Brugia malayi]	Nema	Nucleotide-binding, alpha-beta plait	Nucleotide metabolism		Yes	K12890	SF2 [Brugia malayi] >gi|158591774|gb|EDP30377.1| SF2, putative [Brugia malayi]	XP_001900622	2e-32	XM_001900587	Brugia malayi SF2 partial mRNA	6e-82	XM_003139871	Loa loa arginine/serine-rich splicing factor 1 (LOAG_04334) mRNA, complete cds	5e-43
280	272	QEW_272	297	50	discoidin domain receptor	Nema	#N/A	Receptor			K05125	discoidin domain receptor, partial [Wuchereria bancrofti]	EJW77339	1e-19	XM_001896982	Brugia malayi Protein kinase domain containing protein partial mRNA	2e-21	XM_001896982	Brugia malayi Protein kinase domain containing protein partial mRNA	3e-28
74	273	QEW_273	910	0	none	None	#N/A	None	Yes			none	none	-	XM_001347460	Plasmodium falciparum 3D7 conserved Plasmodium protein (PF10_0212a) mRNA, comple	0.004	FO081001	Caenorhabditis elegans Cosmid F09F7, complete sequence	0.002
178	274	QEW_274	789	1	hypothetical protein, similar to XM_001895887 [Brugia malayi]	Nema	#N/A	Unknown	Yes			hypothetical protein CAPTEDRAFT_104493, partial [Capitella teleta]	ELU11476	4e-06	XM_001895887	Brugia malayi hypothetical protein partial mRNA	4e-21	none	none	-
294	275	QEW_275	761	12	60S ribosomal protein L34, similar to L34 [Loa loa]	Nema	#N/A	Ribosome				60S ribosomal protein L34 [Loa loa] >gi|307763991|gb|EFO23225.1| 50S ribosomal p	XP_003140842	0.0009	XM_003140794	Loa loa 60S ribosomal protein L34 (LOAG_05257) mRNA, complete cds	0.0002	none	none	-
245	276	QEW_276	446	1	none	None	#N/A	None				hypothetical protein, partial [Pasteurella multocida] >gi|401700513|gb|EJS91446.	None	0.5	none	none	-	none	none	-
253	277	QEW_277	959	50	major sperm protein	Nema	PapD-like	Cell development	Yes			major sperm protein [Loa loa] >gi|307769115|gb|EFO28349.1| major sperm protein [	XP_003135714	3e-43	XM_001902574	Brugia malayi major sperm protein partial mRNA	1e-61	XM_003135666	Loa loa major sperm protein (LOAG_00126) mRNA, complete cds	2e-47
222	278	QEW_278	444	50	hypothetical protein, similar to XM_001893364 Brugia malayi mRNA	Nema	#N/A	Unknown				hypothetical protein OXYTRI_13058 [Oxytricha trifallax]	EJY66653	3e-26	XM_001893364	Brugia malayi Transcription factor partial mRNA	3e-59	XM_001893364	Brugia malayi Transcription factor partial mRNA	1e-149
250	279	QEW_279	612	1	hypothetical protein, similar to LOC100426245 [Macaca mulatta], ciliate?	None	#N/A	Unknown	Yes			PREDICTED: hypothetical protein LOC100426245 [Macaca mulatta]	XP_002805759	0.17	HE774676	Triticum aestivum chromosome arm 3DS-specific BAC library, contig ctg447	5e-16	JN952394	Mus musculus targeted non-conditional, lacZ-tagged mutant allele Tmem106b:tm1e(K	4e-29
54	282	QEW_282	953	50	Protein MMCM-1 like (methylmalonyl-CoA mutase activity)	Nema	Cobalamin (vitamin B12)-dependent enzyme, catalytic	Enzyme	Yes	Yes	K01847	Protein MMCM-1 [Caenorhabditis elegans] >gi|21542427|sp|Q23381.2|MUTA_CAEEL RecN	NP_497786	2e-24	NM_065385	Caenorhabditis elegans Protein MMCM-1 (mmcm-1) mRNA, complete cds	3e-55	NM_065385	Caenorhabditis elegans Protein MMCM-1 (mmcm-1) mRNA, complete cds	1e-26
168	283	QEW_283	871	50	hypothetical protein, similar to LOAG_08111 [Loa loa]	Nema	#N/A	Unknown				hypothetical protein LOAG_08111 [Loa loa]	XP_003143691	5e-08	XM_001901352	Brugia malayi Thioredoxin family protein partial mRNA	8e-12	XM_001901352	Brugia malayi Thioredoxin family protein partial mRNA	0.0004
333	284	QEW_284	1015	3	hypothetical protein, similar to LOAG_01313 [Loa loa]	Nema	#N/A	Unknown				hypothetical protein LOAG_01313 [Loa loa] >gi|307767934|gb|EFO27168.1| hypotheti	XP_003136900	0.003	XM_003136852	Loa loa hypothetical protein (LOAG_01313) mRNA, complete cds	1e-12	XM_003136852	Loa loa hypothetical protein (LOAG_01313) mRNA, complete cds	0.002
90	285	QEW_285	511	0	none	None	#N/A	None	Yes			none	none	-	none	none	-	none	none	-
301	286	QEW_286	889	4	hypothetical protein, similar to CBG11062 [Caenorhabditis briggsae]	Nema	#N/A	Unknown				Hypothetical protein CBG11062 [Caenorhabditis briggsae]	XP_002646630	3e-05	XM_003104243	Caenorhabditis remanei hypothetical protein (CRE_24980) mRNA, complete cds	1e-07	none	none	-
38	287	QEW_287	881	50	dihydrolipoyllysine-residue acetyltransferase component of pyruvate d	Vert	#N/A	Enzyme	Yes			PREDICTED: dihydrolipoyllysine-residue acetyltransferase component of pyruvate d	XP_001381327	1e-06	XM_003794737	PREDICTED: Otolemur garnettii dihydrolipoamide S-acetyltransferase (DLAT), mRNA	2e-12	CT573299	Mouse DNA sequence from clone RP23-211C14 on chromosome X, complete sequence	0.0004
50	288	QEW_288	917	5	hypothetical protein, similar to Bm1_54880 [Brugia malayi]	Nema	#N/A	Unknown				hypothetical protein Bm1_54880 [Brugia malayi] >gi|158589898|gb|EDP28717.1| hypo	XP_001902434	1e-26	XM_003146258	Loa loa hypothetical protein (LOAG_10734) mRNA, complete cds	6e-30	XM_003146258	Loa loa hypothetical protein (LOAG_10734) mRNA, complete cds	1e-26
124	289	QEW_289	956	0	none	None	#N/A	None	Yes			none	none	-	none	none	-	BC088871	Xenopus tropicalis WD repeat domain 73, mRNA (cDNA clone IMAGE:7003073), partial	3e-05
238	290	QEW_290	834	50	hypothetical protein, similar to Bm1_00045 [Brugia malayi]	Nema	#N/A	Unknown	Yes			hypothetical protein Bm1_00045 [Brugia malayi] >gi|170571525|ref|XP_001891760.1|	XP_001891537	9e-19	AB646109	Gongylonema sp. NSMT:As3673a genes for 18S rRNA, ITS1, 5.8S rRNA, ITS2, 28S rRNA, partial and complete sequence, clone: NepWB6F	1e-111	XM_001897154	Brugia malayi rRNA promoter binding protein partial mRNA	0
52	291	QEW_291	816	4	hypothetical protein, similar to Bm1_44815 [Brugia malayi]	Nema	#N/A	Unknown	Yes			hypothetical protein Bm1_44815 [Brugia malayi] >gi|158592038|gb|EDP30640.1| hypo	XP_001900426	1e-05	XM_001900391	Brugia malayi hypothetical protein partial mRNA	8e-15	AL844505	Plasmodium falciparum 3D7 chromosome 6	0.0004
142	292	QEW_292	603	3	hypothetical protein, similar to WUBG_15131 [Wuchereria bancrofti]	Nema	#N/A	Unknown				hypothetical protein WUBG_15131 [Wuchereria bancrofti]	EJW73959	2e-15	XM_003141455	Loa loa hypothetical protein (LOAG_05917) mRNA, complete cds	2e-13	none	none	-
135	293	QEW_293	979	50	rRNA ITS-5.8S region	Nema	#N/A	Ribosome	Yes			PREDICTED: uncharacterized protein LOC100865369 isoform 1 [Apis florea] >gi|3800	XP_003698913	3e-19	AF411204	Contracaecum rudolphii 18S ribosomal RNA gene, partial sequence; internal transcribed spacer 1, 5.8S ribosomal RNA gene, and int	1e-81	AB558482	Raphidascaris gigi gene for 18S ribosomal RNA, partial sequence, isolate: WAKA-3	0
145	294	QEW_294	948	22	hypothetical protein, similar to LOAG_15552, partial [Loa loa]	Nema	#N/A	Unknown	Yes			hypothetical protein LOAG_15552, partial [Loa loa]	EFO12979	5e-09	XM_001895140	Brugia malayi Adenosine/AMP deaminase family protein partial mRNA	9e-24	FN675590	Perdix perdix mitochondrial partial D-loop, isolate 1	0.0005
313	295	QEW_295	1010	50	laminin alpha 1 chain	Nema	#N/A	ECM	Yes		K05637	laminin alpha 1 chain [Loa loa]	XP_003136946	1e-17	XM_003136898	Loa loa laminin alpha 1 chain (LOAG_01359) mRNA, complete cds	1e-65	XM_001896311	Brugia malayi laminin alpha chain partial mRNA	1e-19
248	296	QEW_296	894	0	none	None	#N/A	None	Yes			none	none	-	none	none	-	CP002583	Marinomonas mediterranea MMB-1, complete genome	0.006
326	297	QEW_297	731	0	none	None	#N/A	None	Yes			none	none	-	XM_001082791	PREDICTED: Macaca mulatta progesterone receptor membrane component 2 (PGRMC2), mRNA	0.004	none	none	-
100	298	QEW_298	1031	50	40S ribosomal protein S2	Nema	Double-stranded RNA-binding domain	Ribosome	Yes	Yes	K02981	40S ribosomal protein S2 [Loa loa]	XP_003138383	5e-90	XM_001899289	Brugia malayi 40S ribosomal protein S2 partial mRNA	5e-125	XM_001899289	Brugia malayi 40S ribosomal protein S2 partial mRNA	3e-123
149	299	QEW_299	951	0	none	None	#N/A	None	Yes			none	none	-	AK012903	Mus musculus 10, 11 days embryo whole body cDNA, RIKEN full-length enriched library, clone:2810046C01 product:weakly similar to	0.002	AC215525	Pan troglodytes BAC clone CH251-680K3 from chromosome 7, complete sequence	2e-06
329	300	QEW_300	608	4	SWIM zinc finger family protein	Nema	#N/A	Molecular interaction	Yes			SWIM zinc finger family protein [Brugia malayi] >gi|158600892|gb|EDP37945.1| SWI	XP_001893215	2e-23	XM_003138289	Loa loa SWIM zinc finger family protein (LOAG_02752) mRNA, complete cds	2e-56	XM_001893180	Brugia malayi SWIM zinc finger family protein partial mRNA	6e-35
227	301	QEW_301	825	10	hypothetical protein, similar to WUBG_07972 [Wuchereria bancrofti]	Nema	#N/A	Unknown	Yes			hypothetical protein WUBG_07972, partial [Wuchereria bancrofti]	EJW81119	5e-22	XM_001901633	Brugia malayi hypothetical protein partial mRNA	4e-32	XM_001901633	Brugia malayi hypothetical protein partial mRNA	4e-15
34	303	QEW_303	493	0	none	None	#N/A	None	Yes			none	none	-	none	none	-	none	none	-
314	304	QEW_304	695	50	PREDICTED: uncharacterized protein LOC100889916 [Strongylocentrotus purpuratus]	Invert	#N/A	Unknown				PREDICTED: uncharacterized protein LOC100889916 [Strongylocentrotus purpuratus]	XP_003730614	4e-57	AB232924	Oryzias latipes hox gene cluster, complete cds, contains hoxDb	3e-96	GAGC011764292	TSA: Anolis carolinensis k81:102152 transcribed RNA sequence	2e-72
139	305	QEW_305	985	0	none	None	#N/A	None				none	none	-	none	none	-	none	none	-
291	306	QEW_306	760	50	arginine/serine-rich splicing factor 1, similar to (LOAG_04334)	Nema	#N/A	Nucleotide metabolism			K12890	SF2 [Brugia malayi] >gi|158591774|gb|EDP30377.1| SF2, putative [Brugia malayi]	XP_001900622	1e-48	XM_001900587	Brugia malayi SF2 partial mRNA	2e-98	XM_003139871	Loa loa arginine/serine-rich splicing factor 1 (LOAG_04334) mRNA, complete cds	6e-43
88	307	QEW_307	391	4	hypothetical protein, similar to WUBG_08770 [Wuchereria bancrofti]	Nema	#N/A	Unknown				hypothetical protein WUBG_08770, partial [Wuchereria bancrofti]	EJW80321	1e-25	XM_001896662	Brugia malayi Ubiquitin carboxyl-terminal hydrolase family protein partial mRNA	7e-21	XM_003139493	Loa loa hypothetical protein (LOAG_03956) mRNA, partial cds	0.0007
182	308	QEW_308	930	50	pre-SET domain-containing protein family protein (Histone methyltransferase)	Nema	#N/A	Enzyme	Yes			pre-SET domain-containing protein family protein [Loa loa]	EJD74846	2e-09	XM_003144404	Loa loa hypothetical protein (LOAG_08874) mRNA, complete cds	3e-12	XM_003144404	Loa loa hypothetical protein (LOAG_08874) mRNA, complete cds	2e-13
241	309	QEW_309	994	50	immunoglobulin I-set domain-containing protein	Nema	#N/A	Molecular interaction	Yes			immunoglobulin I-set domain-containing protein [Loa loa]	EFO27330	1e-72	XM_003136688	Loa loa immunoglobulin I-set domain-containing protein (LOAG_01148) mRNA, partial cds	4e-103	XM_003136688	Loa loa immunoglobulin I-set domain-containing protein (LOAG_01148) mRNA, partia	1e-26
49	310	QEW_310	986	50	rRNA, rRNA promoter binding protein [Brugia malayi]	Nema	#N/A	Ribosome				rRNA promoter binding protein [Brugia malayi] >gi|158595403|gb|EDP33959.1| rRNA	XP_001897189	2e-39	AB646109	Gongylonema sp. NSMT:As3673a genes for 18S rRNA, ITS1, 5.8S rRNA, ITS2, 28S rRNA	1e-165	AB646109	Gongylonema sp. NSMT:As3673a genes for 18S rRNA, ITS1, 5.8S rRNA, ITS2, 28S rRNA	0
30	311	QEW_311	693	50	Endonuclease III-like protein 1	Nema	#N/A	Enzyme	Yes			Endonuclease III-like protein 1 [Brugia malayi] >gi|158595585|gb|EDP34128.1| End	XP_001897050	1e-17	XM_001897015	Brugia malayi Endonuclease III-like protein 1 partial mRNA	1e-23	XM_003146129	Loa loa hypothetical protein (LOAG_10605) mRNA, partial cds	5e-10
277	312	QEW_312	625	9	Voltage-gated potassium channel, Shab-family (KCNB, Kv2-like) alpha-subunit.	Nema	#N/A	Transporter (ion)	Yes			Voltage-gated potassium channel, Shab-family (KCNB, Kv2-like) alpha-subunit. C.	XP_001894369	1e-08	XM_001894334	Brugia malayi Voltage-gated potassium channel, Shab-family (KCNB, Kv2-like) alpha-subunit. C. elegans exp-2 ortholog partial mRN	2e-10	XM_001894334	Brugia malayi Voltage-gated potassium channel, Shab-family (KCNB, Kv2-like) alph	5e-10
304	313	QEW_313	615	0	none	None	#N/A	None	Yes			none	none	-	none	none	-	none	none	-
197	314	QEW_314	969	50	hypothetical protein, similar to Bm1_11025 [Brugia malayi]	Nema	#N/A	Unknown				hypothetical protein Bm1_11025 [Brugia malayi] >gi|158600182|gb|EDP37487.1| hypo	XP_001893676	2e-39	EF081340	Filarioid sp. JK-2007 18S ribosomal RNA gene, partial sequence	0	EF081340	Filarioid sp. JK-2007 18S ribosomal RNA gene, partial sequence	0
186	315	QEW_315	767	8	Succinate dehydrogenase	Nema	#N/A	Enzyme	Yes			Succinate dehydrogenase [Brugia malayi] >gi|158594054|gb|EDP32645.1| Succinate d	XP_001898579	0.004	XM_001898544	Brugia malayi Succinate dehydrogenase (Bm1_35660) partial mRNA	1e-17	XM_001898544	Brugia malayi Succinate dehydrogenase (Bm1_35660) partial mRNA	0.005
73	316	QEW_316	1029	43	hypothetical protein, similar to LOAG_06024 [Loa loa]	Nema	Proteinase inhibitor I14/I15, hirudin/antistatin	Molecular interaction		Yes		hypothetical protein LOAG_06024 [Loa loa]	XP_003141608	1e-15	XM_003141560	Loa loa hypothetical protein (LOAG_06024) mRNA, partial cds	7e-26	XM_003141560	Loa loa hypothetical protein (LOAG_06024) mRNA, partial cds	4e-08
61	317	QEW_317	894	0	none	None	#N/A	None	Yes			none	none	-	none	none	-	AC105361	Homo sapiens chromosome , clone RP11-170D6, complete sequence	0.002
196	318	QEW_318	399	0	none	None	#N/A	None	Yes			none	none	-	none	none	-	none	none	-
163	319	QEW_319	893	0	none	None	#N/A	None	Yes			none	none	-	none	none	-	AC105361	Homo sapiens chromosome , clone RP11-170D6, complete sequence	0.002
225	320	QEW_320	992	50	protein kinase, similar to CK1/VRK protein kinase [Loa loa]	Nema	#N/A	Protein kinase				CK1/VRK protein kinase [Loa loa]	EFO26803	8e-16	XM_003137212	Loa loa CK1/VRK protein kinase (LOAG_01674) mRNA, complete cds	2e-17	XM_001896045	Brugia malayi Protein kinase domain containing protein partial mRNA	9e-17
26	321	QEW_321	914	0	none	None	#N/A	None	Yes			none	none	-	none	none	-	none	none	-
16	322	QEW_322	994	50	cyclophilin-type peptidyl-prolyl cis-trans isomerase-13	Nema	#N/A	Enzyme	Yes		K09564	cyclophilin-type peptidyl-prolyl cis-trans isomerase-13, partial [Wuchereria ban	EJW80125	7e-28	XM_001901853	Brugia malayi cyclophilin-type peptidyl-prolyl cis-trans isomerase-13, Bmcyp-13	4e-63	XM_001901853	Brugia malayi cyclophilin-type peptidyl-prolyl cis-trans isomerase-13, Bmcyp-13	6e-40
208	324	QEW_324	718	0	none	None	#N/A	None				none	none	-	CR846087	Zebrafish DNA sequence from clone DKEY-196N19 in linkage group 4, complete sequence	2e-05	none	none	-
165	325	QEW_325	933	0	none	None	#N/A	None	Yes			none	none	-	none	none	-	BT025850	Drosophila melanogaster IP14919 full insert cDNA	0.0001
239	326	QEW_326	973	0	none	None	#N/A	None				none	none	-	CR855297	Zebrafish DNA sequence from clone DKEY-188O17 in linkage group 14, complete sequence	0.003	none	none	-
78	327	QEW_327	879	0	none	None	#N/A	None	Yes			none	none	-	CU226878	Populus EST from severe drought-stressed leaves	2e-06	XM_003090523	Caenorhabditis remanei hypothetical protein (CRE_24297) mRNA, complete cds	1e-18
105	328	QEW_328	403	0	none	None	#N/A	None	Yes			none	none	-	AM270330	Aspergillus niger contig An15c0030, genomic contig	1e-15	XM_004482641	PREDICTED: Dasypus novemcinctus mitochondrial fission regulator 1 (MTFR1), trans	5e-05
62	329	QEW_329	1005	3	cyclic-nucleotide gated cation channel	Nema	#N/A	Transporter (ion)	Yes			cyclic-nucleotide gated cation channel [Loa loa] >gi|307766298|gb|EFO25532.1| cy	XP_003138541	9e-13	XM_003138493	Loa loa cyclic-nucleotide gated cation channel (LOAG_02956) mRNA, complete cds	2e-15	XM_003138493	Loa loa cyclic-nucleotide gated cation channel (LOAG_02956) mRNA, complete cds	8e-10
167	330	QEW_330	928	17	EGF-like domain containing protein	Nema	EGF-like, conserved site	Molecular interaction	Yes	Yes		EGF-like domain containing protein [Brugia malayi] >gi|158589491|gb|EDP28459.1|	XP_001902691	3e-11	XM_003136554	Loa loa hypothetical protein (LOAG_01014) mRNA, complete cds	1e-34	none	none	-
113	331	QEW_331	1015	50	independent phosphoglycerate mutase	Nema	Alkaline phosphatase-like, alpha/beta/alpha	Enzyme	Yes	Yes	K15633	independent phosphoglycerate mutase isoform 2 [Loa loa] >gi|307761124|gb|EFO2035	XP_003143712	4e-24	XM_003143664	Loa loa independent phosphoglycerate mutase isoform 2 (LOAG_08132) mRNA, complet	3e-28	HM595362	Dirofilaria immitis 2,3-diphosphoglycerate-independent phosphoglycerate mutase m	1e-45
317	332	QEW_332	596	50	symplekin, similar to (LOAG_00841)	Nema	#N/A	Nucleotide metabolism	Yes		K06100	hypothetical protein WUBG_05231, partial [Wuchereria bancrofti]	EJW83860	8e-24	XM_003136381	Loa loa symplekin (LOAG_00841) mRNA, complete cds	6e-33	XM_003136381	Loa loa symplekin (LOAG_00841) mRNA, complete cds	1e-29
185	333	QEW_333	801	0	none	None	#N/A	None	Yes			none	none	-	XM_003820608	PREDICTED: Pan paniscus ankyrin repeat domain-containing protein 18B-like (LOC100976475), mRNA	0.001	BX004812	Zebrafish DNA sequence from clone CH211-201M7 in linkage group 25, complete sequ	0.0004
191	334	QEW_334	523	4	hypothetical protein, similar to LOAG_01732 [Loa loa]	Nema	#N/A	Unknown				hypothetical protein LOAG_01732 [Loa loa] >gi|307767522|gb|EFO26756.1| hypotheti	XP_003137318	4e-31	XM_003137270	Loa loa hypothetical protein (LOAG_01732) mRNA, complete cds	2e-39	XM_003137270	Loa loa hypothetical protein (LOAG_01732) mRNA, complete cds	6e-20
289	335	QEW_335	1024	0	none	None	#N/A	None	Yes			none	none	-	none	none	-	none	none	-
177	336	QEW_336	946	7	TK protein kinase [Loa loa]	Nema	#N/A	Protein kinase	Yes			TK protein kinase [Loa loa]	XP_003140563	4e-64	XM_003140515	Loa loa TK protein kinase (LOAG_04978) mRNA, complete cds	2e-55	XM_003140515	Loa loa TK protein kinase (LOAG_04978) mRNA, complete cds	1e-45
286	338	QEW_338	574	50	dynein heavy chain protein 1, similar to (LOAG_01146)	Nema	#N/A	Cytoskeletal			K10413	CG7507-PA [Brugia malayi] >gi|158592870|gb|EDP31466.1| CG7507-PA, putative [Brug	XP_001899744	7e-28	XM_001899709	Brugia malayi CG7507-PA partial mRNA	1e-39	XM_003136686	Loa loa dynein heavy chain protein 1 (LOAG_01146) mRNA, complete cds	1e-13
110	339	QEW_339	312	0	none	None	#N/A	None				none	none	-	GAGC011603131	TSA: Anolis carolinensis k61:3474238 transcribed RNA sequence	4e-10	GAGC011603131	TSA: Anolis carolinensis k61:3474238 transcribed RNA sequence	2e-11
343	340	QEW_340	731	50	DNA replication licensing factor mcm-6	Nema	DNA replication licensing factor Mcm6	Nucleotide metabolism	Yes	Yes	K02542	DNA replication licensing factor mcm-6 [Loa loa] >gi|307764988|gb|EFO24222.1| DN	XP_003139847	3e-42	XM_003139799	Loa loa DNA replication licensing factor mcm-6 (LOAG_04262) mRNA, complete cds	1e-54	XM_003139799	Loa loa DNA replication licensing factor mcm-6 (LOAG_04262) mRNA, complete cds	7e-28
230	341	QEW_341	229	0	none	None	#N/A	None				none	none	-	none	none	-	none	none	-
81	342	QEW_342	944	5	Helix-loop-helix DNA-binding domain containing protein	Nema	#N/A	Nucleotide metabolism	Yes			Helix-loop-helix DNA-binding domain containing protein [Brugia malayi] >gi|15860	XP_001893265	4e-25	XM_001902274	Brugia malayi Helix-loop-helix DNA-binding domain containing protein partial mRN	3e-25	XM_003142789	Loa loa helix-loop-helix DNA-binding domain-containing protein (LOAG_07256) mRNA	1e-15
92	343	QEW_343	938	0	none	None	#N/A	None	Yes			none	none	-	none	none	-	XM_002367746	Toxoplasma gondii ME49 nascent polypeptide-associated complex alpha chain, putat	0.002
79	344	QEW_344	817	0	none	None	#N/A	None	Yes			none	none	-	none	none	-	none	none	-
19	345	QEW_345	1069	1	hypothetical protein, similar to Bm1_16180 [Brugia malayi]	Nema	#N/A	Unknown				hypothetical protein Bm1_16180 [Brugia malayi] >gi|158598596|gb|EDP36459.1| hypo	XP_001894694	0.21	XM_001894659	Brugia malayi hypothetical protein partial mRNA	0.0002	XM_001894659	Brugia malayi hypothetical protein partial mRNA	8e-14
18	346	QEW_346	915	50	40S ribosomal protein S2 [Loa loa]	Nema	#N/A	Ribosome	Yes			40S ribosomal protein S2 [Loa loa]	XP_003138383	6e-78	XM_001899289	Brugia malayi 40S ribosomal protein S2 partial mRNA	4e-102	XM_001899289	Brugia malayi 40S ribosomal protein S2 partial mRNA	1e-103
137	347	QEW_347	721	0	none	None	#N/A	None	Yes			none	none	-	none	none	-	none	none	-
316	349	QEW_349	973	2	hypothetical protein, similar to LOAG_17646 [Loa loa]	Nema	#N/A	Unknown	Yes			hypothetical protein LOAG_17646 [Loa loa]	EJD75155	0.01	XM_001895937	Brugia malayi hypothetical protein partial mRNA	1e-11	XM_312361	Anopheles gambiae str. PEST AGAP002576-PA (AgaP_AGAP002576) mRNA, complete cds	1e-08
268	350	QEW_350	941	50	signal peptidase II [Brevundimonas diminuta], bacterial?	Bact	#N/A	Protease			K03101	signal peptidase II [Brevundimonas diminuta] >gi|328845025|gb|EGF94589.1| signal	WP_003165004	4e-39	CP000613	Rhodospirillum centenum SW, complete genome	2e-27	FO203431	Modestobacter marinus str. BC501 chromosome, complete genome	0.0005
152	351	QEW_351	209	0	none	None	#N/A	None				none	none	-	none	none	-	none	none	-
348	352	QEW_352	976	2	Homeobox protein, similar to ceh-6 [Brugia malayi]	Nema	#N/A	Nucleotide metabolism	Yes			Homeobox protein ceh-6 [Brugia malayi] >gi|158590024|gb|EDP28805.1| Homeobox pro	XP_001902346	0.002	XM_637672	Dictyostelium discoideum AX4 hypothetical protein (DDB_G0277255) mRNA, complete cds	2e-32	EF710648	Glyptapanteles flavicoxis clone BAC 15M14, complete sequence	8e-21
107	353	QEW_353	976	0	none	None	#N/A	None	Yes			none	none	-	none	none	-	CR382135	Debaryomyces hansenii CBS767 chromosome C complete sequence	0.002
91	354	QEW_354	989	2	PiggyBac transposable element-derived protein 4 [Harpegnathos saltator]	Retro	#N/A	Retro	Yes			PiggyBac transposable element-derived protein 4 [Harpegnathos saltator]	EFN88817	0.001	XM_001892021	Brugia malayi Galactosyltransferase family protein partial mRNA	0.001	AY366501	Homo sapiens clone BAC44d21 BCSC-1 (LOH11CR2A) gene, complete cds; alternatively	0.007
279	355	QEW_355	943	10	hypothetical protein, similar to WUBG_09805 [Wuchereria bancrofti]	Nema	#N/A	Unknown	Yes			hypothetical protein WUBG_09805, partial [Wuchereria bancrofti]	EJW79287	4e-08	XM_001895613	Brugia malayi Pre-mRNA cleavage complex II protein Clp1, putative partial mRNA	4e-14	XM_001895613	Brugia malayi Pre-mRNA cleavage complex II protein Clp1, putative partial mRNA	2e-07
223	356	QEW_356	274	0	none	None	#N/A	None				none	none	-	none	none	-	none	none	-
272	357	QEW_357	970	0	none	None	#N/A	None	Yes			none	none	-	none	none	-	none	none	-
352	358	QEW_358	932	38	GCIP-interacting protein p29	Nema	#N/A	Molecular interaction				GCIP-interacting protein p29 [Loa loa] >gi|307756928|gb|EFO16162.1| GCIP-interac	XP_003147907	2e-11	XM_003147859	Loa loa GCIP-interacting protein p29 (LOAG_12346) mRNA, complete cds	4e-20	XM_003147859	Loa loa GCIP-interacting protein p29 (LOAG_12346) mRNA, complete cds	4e-12
27	359	QEW_359	819	2	hypothetical protein, similar to [Bradyrhizobium sp. YR681], bacterial?	Bact	#N/A	Unknown	Yes			hypothetical protein [Bradyrhizobium sp. YR681] >gi|398225596|gb|EJN11864.1| hyp	WP_008138176	0.008	HE614873	Clavibacter michiganensis subsp. nebraskensis NCPPB 2581 complete genome	5e-10	none	none	-
64	361	QEW_361	915	0	none	None	#N/A	None	Yes			none	none	-	none	none	-	none	none	-
37	362	QEW_362	783	0	none	None	#N/A	None	Yes			none	none	-	none	none	-	none	none	-
13	363	QEW_363	990	0	none	None	#N/A	None	Yes			none	none	-	AC123664	Mus musculus chromosome 5, clone RP23-224P16, complete sequence	0.0001	none	none	-
293	364	QEW_364	715	50	cold-shock DNA-binding domain-containing protein	Nema	#N/A	Stress	Yes			cold-shock DNA-binding domain-containing protein [Loa loa]	XP_003147356	2e-23	XM_003147308	Loa loa cold-shock DNA-binding domain-containing protein (LOAG_11791) mRNA, partial cds	2e-63	XM_003147308	Loa loa cold-shock DNA-binding domain-containing protein (LOAG_11791) mRNA, part	7e-35
278	365	QEW_365	921	0	none	None	#N/A	None	Yes			none	none	-	none	none	-	JX541454	Paspalum vaginatum clone StvSingle_HKZDOCN02EH3RF microsatellite sequence	2e-06
346	366	QEW_366	872	0	none	None	#N/A	None				none	none	-	AL929031	Zebrafish DNA sequence from clone CH211-255L18 in linkage group 3, complete sequence	0.006	XM_001896877	Brugia malayi hypothetical protein partial mRNA	7e-10
129	367	QEW_367	168	50	cytochrome b	Nema	#N/A	Mito	Yes			cytochrome b [Onchocerca volvulus] >gi|2735939|gb|AAC61614.1| cytochrome b [Onch	NP_008372	1e-15	JX069968	Thelazia callipaeda mitochondrion, complete genome	8e-20	HM773029	Chandlerella quiscali mitochondrion, complete genome	5e-39
47	368	QEW_368	1037	50	hypothetical protein, similar to LOAG_09294 [Loa loa]	Nema	Phosphatidic acid phosphatase type 2/haloperoxidase	Enzyme	Yes	Yes		hypothetical protein LOAG_09294 [Loa loa]	XP_003144870	5e-16	XM_003144822	Loa loa hypothetical protein (LOAG_09294) mRNA, partial cds	1e-25	HE601631	Schistosoma mansoni strain Puerto Rico chromosome W, complete genome	0.002
161	369	QEW_369	689	50	ko:K03032 PSMD1; 26S proteasome regulatory subunit N2	Nema	#N/A	Proteasome	Yes		K03032	hypothetical protein WUBG_14110, partial [Wuchereria bancrofti]	EJW74983	1e-38	XM_001897964	Brugia malayi Proteasome/cyclosome repeat family protein partial mRNA	5e-37	XM_001897964	Brugia malayi Proteasome/cyclosome repeat family protein partial mRNA	8e-64
166	370	QEW_370	1000	0	none	None	#N/A	None	Yes			none	none	-	AL356815	Neurospora crassa DNA linkage group II BAC clone B24H17	0.003	FP325334	Human DNA sequence from clone RP4-754E20 on chromosome 22q13.2, complete sequenc	2e-07
224	371	QEW_371	828	0	none	None	#N/A	None				none	none	-	none	none	-	none	none	-
104	372	QEW_372	973	2	CAMK/CAMKL/NUAK protein kinase	Nema	#N/A	Protein kinase	Yes			CAMK/CAMKL/NUAK protein kinase [Loa loa]	XP_003142852	5e-08	XM_003142804	Loa loa CAMK/CAMKL/NUAK protein kinase (LOAG_07271) mRNA, partial cds	7e-12	XM_003142804	Loa loa CAMK/CAMKL/NUAK protein kinase (LOAG_07271) mRNA, partial cds	1e-11
179	373	QEW_373	887	0	none	None	#N/A	None	Yes			none	none	-	AM260525	Bartonella tribocorum CIP 105476 complete genome, type strain CIP 105476	0.0002	none	none	-
83	374	QEW_374	972	1	hypothetical protein, similar to LOAG_03748 [Loa loa]	Nema	#N/A	Unknown	Yes			hypothetical protein LOAG_03748 [Loa loa] >gi|307765500|gb|EFO24734.1| hypotheti	XP_003139333	1e-05	XM_003139285	Loa loa hypothetical protein (LOAG_03748) mRNA, complete cds	5e-08	XM_003139285	Loa loa hypothetical protein (LOAG_03748) mRNA, complete cds	0.0005
126	375	QEW_375	1014	0	none	None	#N/A	None	Yes			none	none	-	XM_001349107	Plasmodium falciparum 3D7 conserved Plasmodium protein, unknown function (MAL7P1	8e-05	AM910988	Plasmodium knowlesi strain H chromosome 6, complete genome	0.0005
55	377	QEW_377	437	4	Skp1 related (ubiquitin ligase complex component) protein 18-like	Nema	#N/A	Enzyme				Skp1 related (ubiquitin ligase complex component) protein 18-like [Brugia malayi	XP_001893327	4e-11	XM_001893292	Brugia malayi Skp1 related (ubiquitin ligase complex component) protein 18-like	1e-12	XM_001893292	Brugia malayi Skp1 related (ubiquitin ligase complex component) protein 18-like	4e-13
136	378	QEW_378	1006	3	hypothetical protein, similar to LOAG_13161 [Loa loa]	Nema	#N/A	Unknown	Yes			hypothetical protein LOAG_13161 [Loa loa] >gi|307756115|gb|EFO15349.1| hypotheti	XP_003148720	5e-14	XM_003148672	Loa loa hypothetical protein (LOAG_13161) mRNA, complete cds	4e-17	XM_003148672	Loa loa hypothetical protein (LOAG_13161) mRNA, complete cds	6e-29
325	379	QEW_379	982	50	Double-stranded RNA binding motif family protein	Nema	Double-stranded RNA-binding domain	Nucleotide metabolism	Yes			Double-stranded RNA binding motif family protein [Brugia malayi] >gi|158594456|g	XP_001898061	2e-17	XM_003142283	Loa loa hypothetical protein (LOAG_06747) mRNA, partial cds	4e-36	XM_001898026	Brugia malayi Double-stranded RNA binding motif family protein partial mRNA	7e-25
43	380	QEW_380	903	4	WH2 domain-containing protein family protein [Loa loa]	Nema	#N/A	Cytoskeletal	Yes			WH2 domain-containing protein family protein [Loa loa]	EFO22210	2e-32	XM_003141807	Loa loa WH2 domain-containing protein family protein (LOAG_06271) mRNA, complete	3e-65	XM_003141807	Loa loa WH2 domain-containing protein family protein (LOAG_06271) mRNA, complete	2e-28
318	381	QEW_381	986	0	none	None	#N/A	None	Yes			none	none	-	none	none	-	EU564300	Astatotilapia burtoni clone Abur174 microsatellite sequence	3e-31
320	383	QEW_383	825	46	ko:K05695 PTPRF; receptor-type tyrosine-protein phosphatase F [EC:3.1.3.48]	Nema	#N/A	Enzyme			K05695	hypothetical protein LOAG_07061 [Loa loa]	XP_003142643	1e-19	XM_003142595	Loa loa hypothetical protein (LOAG_07061) mRNA, partial cds	2e-44	XM_003142595	Loa loa hypothetical protein (LOAG_07061) mRNA, partial cds	1e-26
141	384	QEW_384	778	0	none	None	#N/A	None				none	none	-	AL121785	Human DNA sequence from clone RP4-811M8 on chromosome 20, complete sequence	0.003	none	none	-
48	385	QEW_385	340	50	rRNA, hypothetical protein, similar to TcasGA2_TC002334 [Tribolium castaneum]	Nema	#N/A	Ribosome				hypothetical protein TcasGA2_TC002334 [Tribolium castaneum]	EFA13558	9e-17	AY210806	Ascaris lumbricoides 5.8S ribosomal RNA and 28S ribosomal RNA genes, partial seq	3e-38	AY210806	Ascaris lumbricoides 5.8S ribosomal RNA and 28S ribosomal RNA genes, partial seq	2e-99
187	386	QEW_386	550	24	Nematode cuticle collagen N-terminal domain containing protein	Nema	#N/A	ECM				Nematode cuticle collagen N-terminal domain containing protein [Brugia malayi] >	XP_001900050	8e-29	XM_001900015	Brugia malayi Nematode cuticle collagen N-terminal domain containing protein (Bm1_42940) partial	5e-77	XM_003143403	Loa loa nematode cuticle collagen domain-containing protein (LOAG_07871) mRNA, c	6e-35
306	387	QEW_387	495	9	hypothetical protein, similar to WUBG_12556 [Wuchereria bancrofti]	Nema	#N/A	Unknown				hypothetical protein WUBG_12556 [Wuchereria bancrofti]	EJW76534	1e-19	XM_003140950	Loa loa hypothetical protein (LOAG_05416) mRNA, complete cds	3e-16	none	none	-
10	388	QEW_388	509	2	hypothetical protein, similar to LOAG_08316 [Loa loa]	Nema	#N/A	Unknown	Yes			hypothetical protein LOAG_08316 [Loa loa]	EFO20174	3e-12	XM_003143848	Loa loa hypothetical protein (LOAG_08316) mRNA, partial cds	5e-16	XM_003143848	Loa loa hypothetical protein (LOAG_08316) mRNA, partial cds	2e-16
156	390	QEW_390	690	50	eukaryotic translation initiation factor 5	Nema	#N/A	Gene expression	Yes		K03262	eukaryotic translation initiation factor 5 [Loa loa] >gi|307768656|gb|EFO27890.1	XP_003136179	2e-50	XM_003136131	Loa loa eukaryotic translation initiation factor 5 (LOAG_00591) mRNA, complete cds	9e-69	XM_003136131	Loa loa eukaryotic translation initiation factor 5 (LOAG_00591) mRNA, complete c	4e-40
12	391	QEW_391	318	0	none	None	#N/A	None				none	none	-	none	none	-	none	none	-
173	392	QEW_392	887	1	hypothetical protein, similar to LOAG_03923 [Loa loa]	Nema	#N/A	Unknown				hypothetical protein LOAG_03923 [Loa loa] >gi|307765322|gb|EFO24556.1| hypotheti	XP_003139508	0.01	GAGC011603131	TSA: Anolis carolinensis k61:3474238 transcribed RNA sequence	2e-13	GAGC011603131	TSA: Anolis carolinensis k61:3474238 transcribed RNA sequence	3e-27
258	180a	QEW_180a	325	0	none	None	#N/A	None				none	none	-	none	none	-	none	none	-
284	180b	QEW_180b	842	0	none	None	#N/A	None				none	none	-	none	none	-	none	none	-
233	184a	QEW_184a	124	0	none	None	#N/A	None	Yes			none	none	-	Z23387	H. sapiens (D4S1569) DNA segment containing (CA) repeat; clone AFM135xe1; single read	0.002	FN412470	Equus caballus microsatellite DNA, locus ABGe7403	5e-05
330	184b	QEW_184b	184	0	none	None	#N/A	None				none	none	-	BX088555	Mouse DNA sequence from clone RP23-140K5 on chromosome 4, complete sequence	0.001	none	none	-
76	235a	QEW_235a	436	50	rRNA, hypothetical protein, similar to Bm1_11025 [Brugia malayi]	Nema	#N/A	Ribosome				hypothetical protein Bm1_11025 [Brugia malayi] >gi|158600182|gb|EDP37487.1| hypo	XP_001893676	4e-30	JF803922	Spinitectus tabascoensis voucher IPCAS N-928 small subunit ribosomal RNA gene, p	9e-53	JF934733	Proleptus sp. SAN-2011 18S ribosomal RNA gene, partial sequence	9e-132
4	235b	QEW_235b	171	0	none	None	#N/A	None	Yes			none	none	-	BC065883	Danio rerio tropomodulin 4 (muscle), mRNA (cDNA clone MGC:77859 IMAGE:7002383),	0.0003	AK387216	Bombyx mori mRNA, clone: bmov01K01	9e-08
9	271a	QEW_271a	153	0	none	None	#N/A	None				none	none	-	none	none	-	none	none	-
134	271b	QEW_271b	398	0	none	None	#N/A	None				none	none	-	none	none	-	none	none	-
15	323a	QEW_323a	280	0	none	None	#N/A	None				none	none	-	none	none	-	none	none	-
266	323b	QEW_323b	631	0	none	None	#N/A	None				none	none	-	FO081713	Caenorhabditis elegans Cosmid T06A4, complete sequence	9e-14	FO081614	Caenorhabditis elegans YAC Y54E10A, complete sequence	4e-18
2	47a	QEW_47a	151	0	none	None	#N/A	None				none	none	-	none	none	-	none	none	-
128	47b	QEW_47b	821	0	none	None	#N/A	None	Yes			none	none	-	AM420293	Saccharopolyspora erythraea NRRL2338 complete genome	0.004	none	none	-
337	9a	QEW_9a	604	0	none	None	#N/A	None				none	none	-	AL929094	Mouse DNA sequence from clone RP23-33L3 on chromosome 2, complete sequence	0.002	none	none	-
335	9b	QEW_9b	420	4	hypothetical protein, similar to LOAG_04658 [Loa loa]	Nema	#N/A	Unknown	Yes			hypothetical protein LOAG_04658 [Loa loa]	XP_003140243	0.0003	XM_003140195	Loa loa hypothetical protein (LOAG_04658) mRNA, partial cds	5e-07	XM_001902680	Brugia malayi ARID/BRIGHT DNA binding domain containing protein partial mRNA	2e-12

## Sheet: GO_terms
GO Class ID	Definitions	Counts	Fractions
GO:0003674	molecular_function	24	0.1905
GO:0008150	biological_process	12	0.0952
GO:0008152	metabolism	10	0.0794
GO:0003824	catalytic activity	10	0.0794
GO:0005488	binding	9	0.0714
GO:0005575	cellular_component	7	0.0556
GO:0006139	nucleobase, nucleoside, nucleotide and nucleic acid metabolism	5	0.0397
GO:0006259	DNA metabolism	4	0.0317
GO:0009058	biosynthesis	4	0.0317
GO:0005623	cell	4	0.0317
GO:0005622	intracellular	4	0.0317
GO:0003676	nucleic acid binding	3	0.0238
GO:0005737	cytoplasm	2	0.0159
GO:0006091	generation of precursor metabolites and energy	2	0.0159
GO:0016740	transferase activity	2	0.0159
GO:0005215	transporter activity	2	0.0159
GO:0005840	ribosome	2	0.0159
GO:0000166	nucleotide binding	2	0.0159
GO:0006810	transport	2	0.0159
GO:0005634	nucleus	2	0.0159
GO:0030234	enzyme regulator activity	2	0.0159
GO:0005198	structural molecule activity	2	0.0159
GO:0016043	cell organization and biogenesis	1	0.0079
GO:0005515	protein binding	1	0.0079
GO:0016787	hydrolase activity	1	0.0079
GO:0019538	protein metabolism	1	0.0079
GO:0006412	protein biosynthesis	1	0.0079
GO:0003677	DNA binding	1	0.0079
GO:0003723	RNA binding	1	0.0079
GO:0006950	response to stress	1	0.0079
GO:0005975	carbohydrate metabolism	1	0.0079
GO:0006811	ion transport	1	0.0079
Total	126	1

## Sheet: KEGG_mapping
Gene/Enzyme	KEGG pathway
ko:K01847 MUT; methylmalonyl-CoA mutase [EC:5.4.99.2]	ko00280 Valine, leucine and isoleucine degradation (1)
ko:K01847 MUT; methylmalonyl-CoA mutase [EC:5.4.99.2]	ko00630 Glyoxylate and dicarboxylate metabolism (1)
ko:K01847 MUT; methylmalonyl-CoA mutase [EC:5.4.99.2]	ko00640 Propanoate metabolism (1)
ko:K01847 MUT; methylmalonyl-CoA mutase [EC:5.4.99.2]	ko00720 Carbon fixation pathways in prokaryotes (1)
ko:K01847 MUT; methylmalonyl-CoA mutase [EC:5.4.99.2]	ko01100 Metabolic pathways (5)
ko:K01847 MUT; methylmalonyl-CoA mutase [EC:5.4.99.2]	ko01200 Carbon metabolism (2)
ko:K02263 COX4; cytochrome c oxidase subunit 4	ko00190 Oxidative phosphorylation (2)
ko:K02263 COX4; cytochrome c oxidase subunit 4	ko01100 Metabolic pathways (5)
ko:K02542 MCM6; DNA replication licensing factor MCM6 [EC:3.6.4.12]	ko03030 DNA replication (2)
ko:K02542 MCM6; DNA replication licensing factor MCM6 [EC:3.6.4.12]	ko04110 Cell cycle (1)
ko:K02981 RP-S2e; small subunit ribosomal protein S2e	ko03010 Ribosome (1)
ko:K03032 PSMD1; 26S proteasome regulatory subunit N2	ko03050 Proteasome (1)
ko:K03101 lspA; signal peptidase II [EC:3.4.23.36]	ko03060 Protein export (1)
ko:K03262 EIF5; translation initiation factor 5	ko03013 RNA transport (2)
ko:K03883 ND5; NADH-ubiquinone oxidoreductase chain 5 [EC:1.6.5.3]	ko00190 Oxidative phosphorylation (2)
ko:K03883 ND5; NADH-ubiquinone oxidoreductase chain 5 [EC:1.6.5.3]	ko01100 Metabolic pathways (5)
ko:K04963 RYR3; ryanodine receptor 3	ko04020 Calcium signaling pathway (1)
ko:K05195 GLRA3; glycine receptor alpha-3	ko04080 Neuroactive ligand-receptor interaction (1)
ko:K05637 LAMA1_2; laminin, alpha 1/2	ko04151 PI3K-Akt signaling pathway (1)
ko:K05637 LAMA1_2; laminin, alpha 1/2	ko04510 Focal adhesion (1)
ko:K05637 LAMA1_2; laminin, alpha 1/2	ko04512 ECM-receptor interaction (1)
ko:K05695 PTPRF; receptor-type tyrosine-protein phosphatase F [EC:3.1.3.48]	ko04514 Cell adhesion molecules (CAMs) (1)
ko:K05695 PTPRF; receptor-type tyrosine-protein phosphatase F [EC:3.1.3.48]	ko04520 Adherens junction (1)
ko:K05695 PTPRF; receptor-type tyrosine-protein phosphatase F [EC:3.1.3.48]	ko04910 Insulin signaling pathway (1)
ko:K06100 SYMPK; symplekin	ko03015 mRNA surveillance pathway (1)
ko:K06100 SYMPK; symplekin	ko04530 Tight junction (1)
ko:K07758 PDXP; pyridoxal phosphatase [EC:3.1.3.74]	ko00750 Vitamin B6 metabolism (1)
ko:K07758 PDXP; pyridoxal phosphatase [EC:3.1.3.74]	ko01100 Metabolic pathways (5)
ko:K08018 RAPGEF2; Rap guanine nucleotide exchange factor (GEF) 2	ko04010 MAPK signaling pathway (1)
ko:K09564 PPIE; peptidyl-prolyl isomerase E (cyclophilin E) [EC:5.2.1.8]	ko03040 Spliceosome (3)
ko:K10413 DYNC1H; dynein heavy chain 1, cytosolic	ko04145 Phagosome (1)
ko:K10413 DYNC1H; dynein heavy chain 1, cytosolic	ko04962 Vasopressin-regulated water reabsorption (1)
ko:K10577 UBE2I; ubiquitin-conjugating enzyme E2 I [EC:6.3.2.19]	ko03013 RNA transport (2)
ko:K10577 UBE2I; ubiquitin-conjugating enzyme E2 I [EC:6.3.2.19]	ko04064 NF-kappa B signaling pathway (1)
ko:K10577 UBE2I; ubiquitin-conjugating enzyme E2 I [EC:6.3.2.19]	ko04120 Ubiquitin mediated proteolysis (2)
ko:K10578 UBE2J1; ubiquitin-conjugating enzyme E2 J1 [EC:6.3.2.19]	ko04120 Ubiquitin mediated proteolysis (2)
ko:K10578 UBE2J1; ubiquitin-conjugating enzyme E2 J1 [EC:6.3.2.19]	ko04141 Protein processing in endoplasmic reticulum (1)
ko:K10747 LIG1; DNA ligase 1 [EC:6.5.1.1]	ko03030 DNA replication (2)
ko:K10747 LIG1; DNA ligase 1 [EC:6.5.1.1]	ko03410 Base excision repair (1)
ko:K10747 LIG1; DNA ligase 1 [EC:6.5.1.1]	ko03420 Nucleotide excision repair (1)
ko:K10747 LIG1; DNA ligase 1 [EC:6.5.1.1]	ko03430 Mismatch repair (1)
ko:K11095 SNRPC; U1 small nuclear ribonucleoprotein C	ko03040 Spliceosome (3)
ko:K12890 SFRS1_9; splicing factor, arginine/serine-rich 1/9	ko03040 Spliceosome (3)
ko:K15053 CHMP7; charged multivesicular body protein 7	ko04144 Endocytosis (1)
ko:K15633 gpmI; 2,3-bisphosphoglycerate-independent phosphoglycerate mutase [EC:5.4.2.1]	ko00010 Glycolysis / Gluconeogenesis (1)
ko:K15633 gpmI; 2,3-bisphosphoglycerate-independent phosphoglycerate mutase [EC:5.4.2.1]	ko00260 Glycine, serine and threonine metabolism (1)
ko:K15633 gpmI; 2,3-bisphosphoglycerate-independent phosphoglycerate mutase [EC:5.4.2.1]	ko00680 Methane metabolism (1)
ko:K15633 gpmI; 2,3-bisphosphoglycerate-independent phosphoglycerate mutase [EC:5.4.2.1]	ko01100 Metabolic pathways (5)
ko:K15633 gpmI; 2,3-bisphosphoglycerate-independent phosphoglycerate mutase [EC:5.4.2.1]	ko01110 Biosynthesis of secondary metabolites (1)
ko:K15633 gpmI; 2,3-bisphosphoglycerate-independent phosphoglycerate mutase [EC:5.4.2.1]	ko01200 Carbon metabolism (2)
ko:K15633 gpmI; 2,3-bisphosphoglycerate-independent phosphoglycerate mutase [EC:5.4.2.1]	ko01230 Biosynthesis of amino acids (1)
