# Supplementary material for: Gene discovery, evolutionary affinity and molecular detection of Oxyspirura petrowi, an eye worm parasite of game birds
Source: BMC Microbiol. 2013 Oct 21;13:233. doi: 10.1186/1471-2180-13-233 (PMC4015439; doi:10.1186/1471-2180-13-233)
Supplement: Additional file 2: Table S2 — Oxyspirura petrowi microsatellite sequences identified by the GSS (all perfect matches) using Phobos. [file 1471-2180-13-233-S2.xlsx]

## Sheet: Sheet1
Table S2. Oxyspirura petrowi microsatellite sequences identified by the GSS (all perfect matches) using Phobos
Contig-name	unit-L	perfection	start	end	length	repeat-number	score	mismatches	insertions	deletions	Ns	unit	repeat-seq
QEW_235b	1	100	19	40	22	22	21	0	0	0	0	A	TTTTTTTTTTTTTTTTTTTTTT
QEW_388	2	100	10	19	10	5	8	0	0	0	0	AG	TCTCTCTCTC
QEW_388	1	100	426	442	17	17	16	0	0	0	0	A	AAAAAAAAAAAAAAAAA
QEW_363	1	100	521	532	12	12	11	0	0	0	0	A	AAAAAAAAAAAA
QEW_363	3	100	974	985	12	4	9	0	0	0	0	AGC	GCTGCTGCTGCT
QEW_114	3	100	467	477	11	3.667	8	0	0	0	0	ATC	GATGATGATGA
QEW_114	3	100	580	592	13	4.333	10	0	0	0	0	ATC	ATCATCATCATCA
QEW_323	1	100	2	10	9	9	8	0	0	0	0	A	TTTTTTTTT
QEW_322	1	100	673	693	21	21	20	0	0	0	0	A	AAAAAAAAAAAAAAAAAAAAA
QEW_346	3	100	397	410	14	4.667	11	0	0	0	0	ACC	TGGTGGTGGTGGTG
QEW_220	2	100	326	338	13	6.5	11	0	0	0	0	AT	TATATATATATAT
QEW_243	1	100	366	375	10	10	9	0	0	0	0	A	TTTTTTTTTT
QEW_321	3	100	835	846	12	4	9	0	0	0	0	ACT	TACTACTACTAC
QEW_321	1	100	884	893	10	10	9	0	0	0	0	A	TTTTTTTTTT
QEW_359	1	100	1	10	10	10	9	0	0	0	0	C	GGGGGGGGGG
QEW_59	1	100	1	10	10	10	9	0	0	0	0	A	TTTTTTTTTT
QEW_59	1	100	29	37	9	9	8	0	0	0	0	A	AAAAAAAAA
QEW_59	1	100	41	50	10	10	9	0	0	0	0	A	TTTTTTTTTT
QEW_74	1	100	529	558	30	30	29	0	0	0	0	A	TTTTTTTTTTTTTTTTTTTTTTTTTTTTTT
QEW_311	1	100	29	37	9	9	8	0	0	0	0	A	TTTTTTTTT
QEW_154	1	100	829	837	9	9	8	0	0	0	0	A	TTTTTTTTT
QEW_303	3	100	100	111	12	4	9	0	0	0	0	AAT	AATAATAATAAT
QEW_303	2	100	195	204	10	5	8	0	0	0	0	AT	ATATATATAT
QEW_22	1	100	1	10	10	10	9	0	0	0	0	A	TTTTTTTTTT
QEW_362	1	100	379	387	9	9	8	0	0	0	0	A	AAAAAAAAA
QEW_287	1	100	1	9	9	9	8	0	0	0	0	A	TTTTTTTTT
QEW_287	3	100	22	32	11	3.667	8	0	0	0	0	AAT	ATTATTATTAT
QEW_287	1	100	719	733	15	15	14	0	0	0	0	A	TTTTTTTTTTTTTTT
QEW_116	1	100	507	515	9	9	8	0	0	0	0	C	CCCCCCCCC
QEW_380	3	100	103	113	11	3.667	8	0	0	0	0	ACC	GGTGGTGGTGG
QEW_380	3	100	539	551	13	4.333	10	0	0	0	0	AAT	ATAATAATAATAA
QEW_368	1	100	1	10	10	10	9	0	0	0	0	A	TTTTTTTTTT
QEW_368	1	100	839	848	10	10	9	0	0	0	0	A	AAAAAAAAAA
QEW_291	1	100	535	544	10	10	9	0	0	0	0	A	AAAAAAAAAA
QEW_291	3	100	583	595	13	4.333	10	0	0	0	0	AAT	ATAATAATAATAA
QEW_234	3	100	74	84	11	3.667	8	0	0	0	0	ACC	GTGGTGGTGGT
QEW_234	3	100	340	350	11	3.667	8	0	0	0	0	ACC	GGTGGTGGTGG
QEW_282	1	100	54	63	10	10	9	0	0	0	0	A	TTTTTTTTTT
QEW_282	1	100	80	115	36	36	35	0	0	0	0	A	AAAAAAAAAAAAAAAAAAAAAAAAAAAAAAAAAAAA
QEW_260	1	100	846	855	10	10	9	0	0	0	0	A	AAAAAAAAAA
QEW_317	1	100	287	301	15	15	14	0	0	0	0	A	TTTTTTTTTTTTTTT
QEW_317	1	100	699	707	9	9	8	0	0	0	0	A	AAAAAAAAA
QEW_329	1	100	380	391	12	12	11	0	0	0	0	A	AAAAAAAAAAAA
QEW_329	1	100	514	522	9	9	8	0	0	0	0	A	AAAAAAAAA
QEW_10	1	100	808	817	10	10	9	0	0	0	0	A	AAAAAAAAAA
QEW_361	1	100	318	327	10	10	9	0	0	0	0	A	AAAAAAAAAA
QEW_244	3	100	242	255	14	4.667	11	0	0	0	0	ACC	CACCACCACCACCA
QEW_244	1	100	782	792	11	11	10	0	0	0	0	A	AAAAAAAAAAA
QEW_226	1	100	186	195	10	10	9	0	0	0	0	A	TTTTTTTTTT
QEW_226	1	100	318	327	10	10	9	0	0	0	0	A	AAAAAAAAAA
QEW_226	6	100	422	441	20	3.333	14	0	0	0	0	AAGCCT	TAAGCCTAAGCCTAAGCCTA
QEW_205	1	100	1	10	10	10	9	0	0	0	0	C	GGGGGGGGGG
QEW_177	1	100	1	9	9	9	8	0	0	0	0	A	TTTTTTTTT
QEW_194	1	100	554	563	10	10	9	0	0	0	0	A	TTTTTTTTTT
QEW_194	1	100	598	606	9	9	8	0	0	0	0	A	TTTTTTTTT
QEW_273	1	100	1	11	11	11	10	0	0	0	0	A	TTTTTTTTTTT
QEW_273	1	100	251	260	10	10	9	0	0	0	0	A	AAAAAAAAAA
QEW_327	6	100	185	206	22	3.667	16	0	0	0	0	AAGCCT	AAGCCTAAGCCTAAGCCTAAGC
QEW_327	6	100	327	346	20	3.333	14	0	0	0	0	AAGCCT	GCTTAGGCTTAGGCTTAGGC
QEW_344	1	100	39	47	9	9	8	0	0	0	0	A	TTTTTTTTT
QEW_342	1	100	253	267	15	15	14	0	0	0	0	A	AAAAAAAAAAAAAAA
QEW_342	1	100	672	681	10	10	9	0	0	0	0	A	TTTTTTTTTT
QEW_374	1	100	185	193	9	9	8	0	0	0	0	A	TTTTTTTTT
QEW_285	1	100	409	417	9	9	8	0	0	0	0	A	TTTTTTTTT
QEW_354	1	100	835	844	10	10	9	0	0	0	0	A	AAAAAAAAAA
QEW_343	1	100	185	194	10	10	9	0	0	0	0	A	TTTTTTTTTT
QEW_343	1	100	317	326	10	10	9	0	0	0	0	A	AAAAAAAAAA
QEW_343	6	100	421	440	20	3.333	14	0	0	0	0	AAGCCT	TAAGCCTAAGCCTAAGCCTA
QEW_163	1	100	827	835	9	9	8	0	0	0	0	A	AAAAAAAAA
QEW_132	1	100	122	130	9	9	8	0	0	0	0	A	AAAAAAAAA
QEW_132	1	100	433	441	9	9	8	0	0	0	0	A	AAAAAAAAA
QEW_191	1	100	281	289	9	9	8	0	0	0	0	A	AAAAAAAAA
QEW_158	3	100	608	625	18	6	15	0	0	0	0	ATC	TGATGATGATGATGATGA
QEW_158	1	100	721	729	9	9	8	0	0	0	0	A	AAAAAAAAA
QEW_298	3	100	398	411	14	4.667	11	0	0	0	0	ACC	TGGTGGTGGTGGTG
QEW_159	1	100	1	12	12	12	11	0	0	0	0	A	TTTTTTTTTTTT
QEW_159	1	100	933	941	9	9	8	0	0	0	0	A	TTTTTTTTT
QEW_113	1	100	234	244	11	11	10	0	0	0	0	A	TTTTTTTTTTT
QEW_12	1	100	21	29	9	9	8	0	0	0	0	A	TTTTTTTTT
QEW_12	1	100	134	142	9	9	8	0	0	0	0	A	TTTTTTTTT
QEW_12	1	100	185	194	10	10	9	0	0	0	0	A	TTTTTTTTTT
QEW_372	1	100	871	883	13	13	12	0	0	0	0	A	AAAAAAAAAAAAA
QEW_328	3	100	197	207	11	3.667	8	0	0	0	0	ACC	CCACCACCACC
QEW_328	3	100	260	270	11	3.667	8	0	0	0	0	ACC	CCACCACCACC
QEW_353	1	100	98	107	10	10	9	0	0	0	0	A	AAAAAAAAAA
QEW_353	1	100	892	903	12	12	11	0	0	0	0	A	TTTTTTTTTTTT
QEW_15	1	100	37	46	10	10	9	0	0	0	0	A	AAAAAAAAAA
QEW_15	2	100	91	102	12	6	10	0	0	0	0	AT	ATATATATATAT
QEW_15	1	100	641	654	14	14	13	0	0	0	0	A	TTTTTTTTTTTTTT
QEW_3	1	100	653	676	24	24	23	0	0	0	0	A	TTTTTTTTTTTTTTTTTTTTTTTT
QEW_101	1	100	1	10	10	10	9	0	0	0	0	A	TTTTTTTTTT
QEW_331	1	100	1	9	9	9	8	0	0	0	0	A	TTTTTTTTT
QEW_331	1	100	411	419	9	9	8	0	0	0	0	A	TTTTTTTTT
QEW_331	3	100	422	432	11	3.667	8	0	0	0	0	AAT	ATTATTATTAT
QEW_331	1	100	800	812	13	13	12	0	0	0	0	A	AAAAAAAAAAAAA
QEW_331	1	100	1006	1015	10	10	9	0	0	0	0	A	AAAAAAAAAA
QEW_78	3	100	467	477	11	3.667	8	0	0	0	0	ATC	GATGATGATGA
QEW_78	3	100	580	592	13	4.333	10	0	0	0	0	ATC	ATCATCATCATCA
QEW_175	1	100	1	10	10	10	9	0	0	0	0	A	TTTTTTTTTT
QEW_175	3	100	131	143	13	4.333	10	0	0	0	0	AAT	AATAATAATAATA
QEW_166	4	100	795	807	13	3.25	9	0	0	0	0	AATC	ATTGATTGATTGA
QEW_289	1	100	1	11	11	11	10	0	0	0	0	A	TTTTTTTTTTT
QEW_289	1	100	136	147	12	12	11	0	0	0	0	A	TTTTTTTTTTTT
QEW_289	3	100	562	573	12	4	9	0	0	0	0	AGC	TGCTGCTGCTGC
QEW_289	1	100	881	893	13	13	12	0	0	0	0	A	TTTTTTTTTTTTT
QEW_289	1	100	895	903	9	9	8	0	0	0	0	A	TTTTTTTTT
QEW_375	1	100	11	19	9	9	8	0	0	0	0	A	TTTTTTTTT
QEW_375	1	100	617	627	11	11	10	0	0	0	0	A	TTTTTTTTTTT
QEW_47b	1	100	772	780	9	9	8	0	0	0	0	A	TTTTTTTTT
QEW_367	1	100	21	32	12	12	11	0	0	0	0	A	TTTTTTTTTTTT
QEW_37	1	100	714	723	10	10	9	0	0	0	0	A	TTTTTTTTTT
QEW_13	3	100	47	57	11	3.667	8	0	0	0	0	AGC	TGCTGCTGCTG
QEW_208	1	100	103	112	10	10	9	0	0	0	0	A	AAAAAAAAAA
QEW_208	1	100	872	891	20	20	19	0	0	0	0	A	TTTTTTTTTTTTTTTTTTTT
QEW_293	1	100	19	40	22	22	21	0	0	0	0	A	TTTTTTTTTTTTTTTTTTTTTT
QEW_293	1	100	674	684	11	11	10	0	0	0	0	A	TTTTTTTTTTT
QEW_293	3	100	694	704	11	3.667	8	0	0	0	0	AAC	TTGTTGTTGTT
QEW_378	1	100	6	16	11	11	10	0	0	0	0	A	TTTTTTTTTTT
QEW_347	1	100	503	511	9	9	8	0	0	0	0	A	TTTTTTTTT
QEW_90	3	100	126	136	11	3.667	8	0	0	0	0	ATC	ATCATCATCAT
QEW_90	3	100	160	170	11	3.667	8	0	0	0	0	ATC	CATCATCATCA
QEW_90	1	100	514	525	12	12	11	0	0	0	0	A	AAAAAAAAAAAA
QEW_90	1	100	546	554	9	9	8	0	0	0	0	A	AAAAAAAAA
QEW_90	1	100	623	633	11	11	10	0	0	0	0	A	TTTTTTTTTTT
QEW_187	1	100	448	456	9	9	8	0	0	0	0	A	AAAAAAAAA
QEW_55	1	100	231	239	9	9	8	0	0	0	0	A	AAAAAAAAA
QEW_167	1	100	3	12	10	10	9	0	0	0	0	A	TTTTTTTTTT
QEW_167	2	100	535	574	40	20	38	0	0	0	0	AC	ACACACACACACACACACACACACACACACACACACACAC
QEW_167	2	100	576	586	11	5.5	9	0	0	0	0	AC	CACACACACAC
QEW_167	2	100	597	612	16	8	14	0	0	0	0	AC	ACACACACACACACAC
QEW_294	1	100	3	11	9	9	8	0	0	0	0	A	TTTTTTTTT
QEW_294	1	100	587	595	9	9	8	0	0	0	0	A	TTTTTTTTT
QEW_299	1	100	1	11	11	11	10	0	0	0	0	A	TTTTTTTTTTT
QEW_299	1	100	136	147	12	12	11	0	0	0	0	A	TTTTTTTTTTTT
QEW_299	3	100	562	573	12	4	9	0	0	0	0	AGC	TGCTGCTGCTGC
QEW_299	1	100	881	902	22	22	21	0	0	0	0	A	TTTTTTTTTTTTTTTTTTTTTT
QEW_207	3	100	242	255	14	4.667	11	0	0	0	0	ACC	CACCACCACCACCA
QEW_207	1	100	780	789	10	10	9	0	0	0	0	A	AAAAAAAAAA
QEW_247	4	100	251	263	13	3.25	9	0	0	0	0	AGCT	AGCTAGCTAGCTA
QEW_203	2	100	74	94	21	10.5	19	0	0	0	0	AC	ACACACACACACACACACACA
QEW_203	2	100	96	110	15	7.5	13	0	0	0	0	AC	ACACACACACACACA
QEW_203	2	100	112	124	13	6.5	11	0	0	0	0	AC	ACACACACACACA
QEW_203	2	100	126	140	15	7.5	13	0	0	0	0	AC	ACACACACACACACA
QEW_203	5	100	315	341	27	5.4	22	0	0	0	0	ATCGC	GCATCGCATCGCATCGCATCGCATCGC
QEW_203	3	100	760	778	19	6.333	16	0	0	0	0	ATC	TGATGATGATGATGATGAT
QEW_250	1	100	38	46	9	9	8	0	0	0	0	A	TTTTTTTTT
QEW_250	1	100	446	454	9	9	8	0	0	0	0	A	TTTTTTTTT
QEW_390	3	100	1	11	11	3.667	8	0	0	0	0	AAC	GTTGTTGTTGT
QEW_390	1	100	255	269	15	15	14	0	0	0	0	A	AAAAAAAAAAAAAAA
QEW_390	1	100	291	301	11	11	10	0	0	0	0	A	AAAAAAAAAAA
QEW_42	2	100	1	10	10	5	8	0	0	0	0	AC	GTGTGTGTGT
QEW_32	3	100	23	36	14	4.667	11	0	0	0	0	ATC	ATGATGATGATGAT
QEW_369	1	100	1	10	10	10	9	0	0	0	0	A	TTTTTTTTTT
QEW_369	1	100	680	689	10	10	9	0	0	0	0	A	AAAAAAAAAA
QEW_242	1	100	19	40	22	22	21	0	0	0	0	A	TTTTTTTTTTTTTTTTTTTTTT
QEW_319	1	100	287	301	15	15	14	0	0	0	0	A	TTTTTTTTTTTTTTT
QEW_319	1	100	699	707	9	9	8	0	0	0	0	A	AAAAAAAAA
QEW_325	1	100	254	267	14	14	13	0	0	0	0	A	AAAAAAAAAAAAAA
QEW_325	1	100	575	590	16	16	15	0	0	0	0	A	AAAAAAAAAAAAAAAA
QEW_370	1	100	27	42	16	16	15	0	0	0	0	A	TTTTTTTTTTTTTTTT
QEW_370	1	100	76	84	9	9	8	0	0	0	0	A	AAAAAAAAA
QEW_330	1	100	398	406	9	9	8	0	0	0	0	A	TTTTTTTTT
QEW_77	5	100	128	146	19	3.8	14	0	0	0	0	AAAAC	TTTTGTTTTGTTTTGTTTT
QEW_77	4	100	144	158	15	3.75	11	0	0	0	0	AAAT	TTTATTTATTTATTT
QEW_77	1	100	156	165	10	10	9	0	0	0	0	A	TTTTTTTTTT
QEW_58	1	100	1	10	10	10	9	0	0	0	0	A	TTTTTTTTTT
QEW_58	1	100	29	37	9	9	8	0	0	0	0	A	AAAAAAAAA
QEW_58	1	100	41	50	10	10	9	0	0	0	0	A	TTTTTTTTTT
QEW_54	1	100	42	50	9	9	8	0	0	0	0	A	TTTTTTTTT
QEW_227	2	100	263	272	10	5	8	0	0	0	0	AC	CACACACACA
QEW_227	2	100	274	290	17	8.5	15	0	0	0	0	AC	ACACACACACACACACA
QEW_227	2	100	292	302	11	5.5	9	0	0	0	0	AC	ACACACACACA
QEW_336	1	100	13	26	14	14	13	0	0	0	0	A	AAAAAAAAAAAAAA
QEW_336	1	100	71	83	13	13	12	0	0	0	0	A	AAAAAAAAAAAAA
QEW_336	1	100	180	189	10	10	9	0	0	0	0	A	AAAAAAAAAA
QEW_274	1	100	1	11	11	11	10	0	0	0	0	A	TTTTTTTTTTT
QEW_373	2	100	377	388	12	6	10	0	0	0	0	AC	TGTGTGTGTGTG
QEW_373	1	100	809	817	9	9	8	0	0	0	0	A	AAAAAAAAA
QEW_128	2	100	1	12	12	6	10	0	0	0	0	AC	TGTGTGTGTGTG
QEW_128	2	100	14	23	10	5	8	0	0	0	0	AC	GTGTGTGTGT
QEW_128	3	100	91	103	13	4.333	10	0	0	0	0	CCG	CGGCGGCGGCGGC
QEW_128	1	100	321	330	10	10	9	0	0	0	0	A	TTTTTTTTTT
QEW_43	1	100	1	11	11	11	10	0	0	0	0	A	TTTTTTTTTTT
QEW_43	1	100	33	45	13	13	12	0	0	0	0	A	AAAAAAAAAAAAA
QEW_43	1	100	136	144	9	9	8	0	0	0	0	A	AAAAAAAAA
QEW_308	1	100	842	851	10	10	9	0	0	0	0	A	AAAAAAAAAA
QEW_34	1	100	698	706	9	9	8	0	0	0	0	A	AAAAAAAAA
QEW_333	1	100	263	271	9	9	8	0	0	0	0	A	TTTTTTTTT
QEW_333	1	100	273	284	12	12	11	0	0	0	0	A	TTTTTTTTTTTT
QEW_333	1	100	358	367	10	10	9	0	0	0	0	A	AAAAAAAAAA
QEW_333	1	100	599	610	12	12	11	0	0	0	0	A	TTTTTTTTTTTT
QEW_315	1	100	759	767	9	9	8	0	0	0	0	A	AAAAAAAAA
QEW_111	1	100	1	12	12	12	11	0	0	0	0	A	TTTTTTTTTTTT
QEW_111	2	100	501	510	10	5	8	0	0	0	0	AT	ATATATATAT
QEW_66	1	100	244	258	15	15	14	0	0	0	0	A	TTTTTTTTTTTTTTT
QEW_193	1	100	615	625	11	11	10	0	0	0	0	A	AAAAAAAAAAA
QEW_193	1	100	977	985	9	9	8	0	0	0	0	A	TTTTTTTTT
QEW_71	1	100	128	138	11	11	10	0	0	0	0	A	AAAAAAAAAAA
QEW_71	1	100	151	160	10	10	9	0	0	0	0	A	AAAAAAAAAA
QEW_318	1	100	159	167	9	9	8	0	0	0	0	A	TTTTTTTTT
QEW_121	1	100	320	336	17	17	16	0	0	0	0	A	AAAAAAAAAAAAAAAAA
QEW_152	1	100	26	40	15	15	14	0	0	0	0	A	TTTTTTTTTTTTTTT
QEW_152	1	100	138	156	19	19	18	0	0	0	0	A	TTTTTTTTTTTTTTTTTTT
QEW_198	1	100	1	10	10	10	9	0	0	0	0	A	TTTTTTTTTT
QEW_198	1	100	782	790	9	9	8	0	0	0	0	A	AAAAAAAAA
QEW_214	3	100	158	168	11	3.667	8	0	0	0	0	AAT	TTATTATTATT
QEW_214	1	100	443	451	9	9	8	0	0	0	0	A	AAAAAAAAA
QEW_123	1	100	1	10	10	10	9	0	0	0	0	A	TTTTTTTTTT
QEW_123	1	100	39	48	10	10	9	0	0	0	0	A	AAAAAAAAAA
QEW_123	3	100	379	389	11	3.667	8	0	0	0	0	AAT	ATTATTATTAT
QEW_123	4	100	508	522	15	3.75	11	0	0	0	0	AAAG	AAAGAAAGAAAGAAA
QEW_123	1	100	621	629	9	9	8	0	0	0	0	A	AAAAAAAAA
QEW_17	1	100	4	15	12	12	11	0	0	0	0	A	TTTTTTTTTTTT
QEW_133	1	100	86	94	9	9	8	0	0	0	0	A	TTTTTTTTT
QEW_68	1	100	29	37	9	9	8	0	0	0	0	A	TTTTTTTTT
QEW_62	3	100	456	466	11	3.667	8	0	0	0	0	AAC	AACAACAACAA
QEW_89	1	100	126	134	9	9	8	0	0	0	0	A	TTTTTTTTT
QEW_89	1	100	428	436	9	9	8	0	0	0	0	A	TTTTTTTTT
QEW_160	3	100	836	847	12	4	9	0	0	0	0	ACT	TACTACTACTAC
QEW_160	1	100	885	897	13	13	12	0	0	0	0	A	TTTTTTTTTTTTT
QEW_41	3	100	15	25	11	3.667	8	0	0	0	0	AAC	TTGTTGTTGTT
QEW_41	1	100	718	734	17	17	16	0	0	0	0	A	AAAAAAAAAAAAAAAAA
QEW_41	3	100	733	743	11	3.667	8	0	0	0	0	AAC	AACAACAACAA
QEW_41	1	100	794	803	10	10	9	0	0	0	0	A	AAAAAAAAAA
QEW_49	1	100	244	258	15	15	14	0	0	0	0	A	TTTTTTTTTTTTTTT
QEW_301	1	100	678	689	12	12	11	0	0	0	0	A	AAAAAAAAAAAA
QEW_301	1	100	803	811	9	9	8	0	0	0	0	A	AAAAAAAAA
QEW_35	1	100	391	399	9	9	8	0	0	0	0	A	TTTTTTTTT
QEW_35	1	100	532	544	13	13	12	0	0	0	0	A	AAAAAAAAAAAAA
QEW_184a	2	100	100	109	10	5	8	0	0	0	0	AC	TGTGTGTGTG
QEW_80	1	100	1	11	11	11	10	0	0	0	0	A	TTTTTTTTTTT
QEW_29	4	100	93	105	13	3.25	9	0	0	0	0	AAAT	TTATTTATTTATT
QEW_29	1	100	123	131	9	9	8	0	0	0	0	A	AAAAAAAAA
QEW_29	1	100	337	345	9	9	8	0	0	0	0	A	TTTTTTTTT
QEW_255	6	100	798	817	20	3.333	14	0	0	0	0	AAGCCT	AGGCTTAGGCTTAGGCTTAG
QEW_255	3	100	841	851	11	3.667	8	0	0	0	0	ATC	TGATGATGATG
QEW_290	1	100	201	210	10	10	9	0	0	0	0	A	AAAAAAAAAA
QEW_309	1	100	1	11	11	11	10	0	0	0	0	C	GGGGGGGGGGG
QEW_11	1	100	66	79	14	14	13	0	0	0	0	A	TTTTTTTTTTTTTT
QEW_296	1	100	1	10	10	10	9	0	0	0	0	C	GGGGGGGGGG
QEW_296	1	100	750	761	12	12	11	0	0	0	0	A	TTTTTTTTTTTT
QEW_279	2	100	114	126	13	6.5	11	0	0	0	0	AC	ACACACACACACA
QEW_279	1	100	234	242	9	9	8	0	0	0	0	A	TTTTTTTTT
QEW_277	3	100	157	167	11	3.667	8	0	0	0	0	CCG	CCGCCGCCGCC
QEW_249	1	100	3	12	10	10	9	0	0	0	0	A	TTTTTTTTTT
QEW_169	3	100	73	86	14	4.667	11	0	0	0	0	CCG	GCGGCGGCGGCGGC
QEW_138	1	100	34	42	9	9	8	0	0	0	0	A	TTTTTTTTT
QEW_138	1	100	44	54	11	11	10	0	0	0	0	A	TTTTTTTTTTT
QEW_100	1	100	118	127	10	10	9	0	0	0	0	A	AAAAAAAAAA
QEW_233	1	100	150	158	9	9	8	0	0	0	0	A	TTTTTTTTT
QEW_209	1	100	1	10	10	10	9	0	0	0	0	A	TTTTTTTTTT
QEW_209	1	100	829	837	9	9	8	0	0	0	0	A	AAAAAAAAA
QEW_217	1	100	314	322	9	9	8	0	0	0	0	A	AAAAAAAAA
QEW_217	1	100	371	379	9	9	8	0	0	0	0	A	TTTTTTTTT
QEW_217	1	100	406	417	12	12	11	0	0	0	0	A	AAAAAAAAAAAA
QEW_323	3	100	128	145	18	6	15	0	0	0	0	ATC	TGATGATGATGATGATGA
QEW_323	6	100	297	321	25	4.167	19	0	0	0	0	AAGCCT	GCCTAAGCCTAAGCCTAAGCCTAAG
QEW_52	1	100	70	79	10	10	9	0	0	0	0	A	AAAAAAAAAA
QEW_52	1	100	852	870	19	19	18	0	0	0	0	A	AAAAAAAAAAAAAAAAAAA
QEW_219	1	100	535	544	10	10	9	0	0	0	0	A	AAAAAAAAAA
QEW_219	3	100	583	595	13	4.333	10	0	0	0	0	AAT	ATAATAATAATAA
QEW_94	2	100	419	438	20	10	18	0	0	0	0	AG	TCTCTCTCTCTCTCTCTCTC
QEW_94	2	100	440	451	12	6	10	0	0	0	0	AG	CTCTCTCTCTCT
QEW_357	1	100	614	624	11	11	10	0	0	0	0	A	AAAAAAAAAAA
QEW_79	1	100	1	11	11	11	10	0	0	0	0	A	TTTTTTTTTTT
QEW_312	1	100	536	546	11	11	10	0	0	0	0	A	TTTTTTTTTTT
QEW_312	1	100	550	558	9	9	8	0	0	0	0	A	AAAAAAAAA
QEW_365	3	100	693	703	11	3.667	8	0	0	0	0	ACG	ACGACGACGAC
QEW_355	3	100	158	168	11	3.667	8	0	0	0	0	AAT	TTATTATTATT
QEW_355	1	100	443	451	9	9	8	0	0	0	0	A	AAAAAAAAA
QEW_105	1	100	652	661	10	10	9	0	0	0	0	C	CCCCCCCCCC
QEW_46	4	100	196	209	14	3.5	10	0	0	0	0	AAAT	ATAAATAAATAAAT
QEW_46	1	100	323	331	9	9	8	0	0	0	0	A	TTTTTTTTT
QEW_126	1	100	192	201	10	10	9	0	0	0	0	A	AAAAAAAAAA
QEW_126	4	100	430	501	72	18	68	0	0	0	0	ACAT	ACATACATACATACATACATACATACATACATACATACATACATACATACATACATACATACATACATACAT
QEW_126	4	100	519	534	16	4	12	0	0	0	0	ACAT	CATACATACATACATA
QEW_126	8	100	554	581	28	3.5	20	0	0	0	0	ACACATGC	ACATGCACACATGCACACATGCACACAT
QEW_126	8	100	575	600	26	3.25	18	0	0	0	0	ACACACAT	CACACATACACACATACACACATACA
QEW_335	1	100	111	119	9	9	8	0	0	0	0	A	TTTTTTTTT
QEW_104	1	100	436	444	9	9	8	0	0	0	0	A	TTTTTTTTT
QEW_232	1	100	309	318	10	10	9	0	0	0	0	C	CCCCCCCCCC
QEW_364	1	100	60	73	14	14	13	0	0	0	0	A	TTTTTTTTTTTTTT
QEW_256	1	100	1	9	9	9	8	0	0	0	0	C	GGGGGGGGG
QEW_186	1	100	1	10	10	10	9	0	0	0	0	A	TTTTTTTTTT
QEW_313	3	100	312	324	13	4.333	10	0	0	0	0	AGG	GAGGAGGAGGAGG
QEW_57	2	100	446	457	12	6	10	0	0	0	0	AG	TCTCTCTCTCTC
QEW_57	1	100	524	532	9	9	8	0	0	0	0	A	TTTTTTTTT
QEW_162	1	100	1	9	9	9	8	0	0	0	0	A	TTTTTTTTT
QEW_162	3	100	403	414	12	4	9	0	0	0	0	ACC	CACCACCACCAC
QEW_98	1	100	2	11	10	10	9	0	0	0	0	A	TTTTTTTTTT
QEW_98	4	100	176	189	14	3.5	10	0	0	0	0	AATT	AATTAATTAATTAA
QEW_98	1	100	775	783	9	9	8	0	0	0	0	A	AAAAAAAAA
QEW_36	1	100	628	636	9	9	8	0	0	0	0	A	AAAAAAAAA
QEW_295	1	100	502	514	13	13	12	0	0	0	0	A	TTTTTTTTTTTTT
QEW_64	1	100	1	9	9	9	8	0	0	0	0	C	GGGGGGGGG
QEW_349	2	100	314	324	11	5.5	9	0	0	0	0	AC	TGTGTGTGTGT
QEW_349	1	100	555	565	11	11	10	0	0	0	0	A	TTTTTTTTTTT
QEW_332	1	100	150	158	9	9	8	0	0	0	0	A	TTTTTTTTT
QEW_381	4	100	559	577	19	4.75	15	0	0	0	0	ACAG	TGTCTGTCTGTCTGTCTGT
QEW_381	2	100	664	685	22	11	20	0	0	0	0	AC	ACACACACACACACACACACAC
QEW_381	2	100	687	699	13	6.5	11	0	0	0	0	AC	CACACACACACAC
QEW_381	2	100	701	733	33	16.5	31	0	0	0	0	AC	CACACACACACACACACACACACACACACACAC
QEW_381	1	100	975	984	10	10	9	0	0	0	0	A	AAAAAAAAAA
QEW_266	1	100	38	46	9	9	8	0	0	0	0	A	TTTTTTTTT
QEW_266	1	100	446	454	9	9	8	0	0	0	0	A	TTTTTTTTT
QEW_266	1	100	532	551	20	20	19	0	0	0	0	A	AAAAAAAAAAAAAAAAAAAA
QEW_266	1	100	873	886	14	14	13	0	0	0	0	A	TTTTTTTTTTTTTT
QEW_50	1	100	1	11	11	11	10	0	0	0	0	A	TTTTTTTTTTT
QEW_50	1	100	391	405	15	15	14	0	0	0	0	A	AAAAAAAAAAAAAAA
QEW_379	3	100	389	403	15	5	12	0	0	0	0	AAT	ATTATTATTATTATT
QEW_379	1	100	402	421	20	20	19	0	0	0	0	A	TTTTTTTTTTTTTTTTTTTT
QEW_297	4	100	375	387	13	3.25	9	0	0	0	0	AAGG	TTCCTTCCTTCCT
QEW_300	1	100	555	565	11	11	10	0	0	0	0	A	TTTTTTTTTTT
QEW_300	1	100	599	608	10	10	9	0	0	0	0	A	AAAAAAAAAA
QEW_178	2	100	283	305	23	11.5	21	0	0	0	0	AC	ACACACACACACACACACACACA
QEW_178	2	100	307	323	17	8.5	15	0	0	0	0	AC	ACACACACACACACACA
QEW_44	1	100	1	10	10	10	9	0	0	0	0	A	TTTTTTTTTT
QEW_44	1	100	840	848	9	9	8	0	0	0	0	A	AAAAAAAAA
QEW_9b	3	100	51	61	11	3.667	8	0	0	0	0	AGC	TGCTGCTGCTG
QEW_9b	3	100	266	276	11	3.667	8	0	0	0	0	AAT	TAATAATAATA
QEW_173	1	100	55	63	9	9	8	0	0	0	0	A	AAAAAAAAA
QEW_173	1	100	528	538	11	11	10	0	0	0	0	A	AAAAAAAAAAA
QEW_197	3	100	103	113	11	3.667	8	0	0	0	0	ACC	GGTGGTGGTGG
QEW_197	3	100	539	551	13	4.333	10	0	0	0	0	AAT	ATAATAATAATAA
QEW_86	1	100	681	689	9	9	8	0	0	0	0	A	AAAAAAAAA
QEW_63	1	100	754	763	10	10	9	0	0	0	0	C	CCCCCCCCCC
QEW_340	1	100	263	271	9	9	8	0	0	0	0	A	TTTTTTTTT
QEW_16	3	100	372	390	19	6.333	16	0	0	0	0	ACT	ACTACTACTACTACTACTA
QEW_352	1	100	23	31	9	9	8	0	0	0	0	A	AAAAAAAAA
QEW_352	3	100	509	522	14	4.667	11	0	0	0	0	ATC	ATCATCATCATCAT
QEW_352	3	100	537	552	16	5.333	13	0	0	0	0	ATC	TCATCATCATCATCAT
QEW_352	3	100	774	792	19	6.333	16	0	0	0	0	AAC	ACAACAACAACAACAACAA
QEW_136	1	100	49	57	9	9	8	0	0	0	0	A	TTTTTTTTT
QEW_185	1	100	1	10	10	10	9	0	0	0	0	A	TTTTTTTTTT
QEW_185	1	100	843	851	9	9	8	0	0	0	0	A	AAAAAAAAA
